# Supplementary material for: 2-(2-Methyl-5-nitro-1H-imidazol-1-yl)ethyl 2-nitro­benzoate
Source: Acta Crystallogr Sect E Struct Rep Online. 2010 Feb 6;66(Pt 3):o548. doi: 10.1107/S1600536810004186 (PMC2983685; doi:10.1107/S1600536810004186)
Supplement: Supplementary file 1 [file e-66-0o548-sup1.cif]

##############################################################################
###                                                                        ###
###        Electronic paper (Acta Crystallographica Section E)             ###
###                                                                        ###
##############################################################################
#                                                                            #
# This CIF contains the data in a paper accepted for publication in Acta     #
# Crystallographica Section E. It conforms to the requirements of Notes      #
# for Authors for Section E, and has been peer reviewed under the auspices   #
# of the IUCr Commission on Journals.                                        #
#                                                                            #
# Full details of the Crystallographic Information File format               #
# are given in the paper "The Crystallographic Information File (CIF):       #
# a New Standard Archive File for Crystallography" by S. R. Hall, F. H.      #
# Allen and I. D. Brown [Acta Cryst. (1991), A47, 655-685].                  #
#                                                                            #
# The current version of the core CIF dictionary is obtainable from          #
# ftp://ftp.iucr.org/pub/cif_core.dic. The current version number is 2.4.    #
#                                                                            #
# Software is freely available for graphical display of the structure(s) in  #
# this CIF.  For information consult the CIF home page http://www.iucr.org/  #
# cif/home.html                                                              #
#                                                                            #
# This file may be used for bona fide research purposes within the           #
# scientific community so long as proper attribution is given to the journal # 
# article from which it was obtained.                                        #
#                                                                            #
##############################################################################
                                             
data_I
_audit_creation_method     SHELXL-97
_chemical_name_systematic
;
2-(2-Methyl-5-nitro-1<i>H</i>-imidazol-1-yl)ethyl 2-nitrobenzoate
;
_chemical_name_common     ?
_chemical_formula_moiety     'C13 H12 N4 O6'
_chemical_formula_sum     'C13 H12 N4 O6'
_chemical_formula_iupac     'C13 H12 N4 O6'
_chemical_formula_weight     320.27
_chemical_melting_point     ?
_symmetry_cell_setting     monoclinic
_symmetry_space_group_name_H-M     'P 21/c'
_symmetry_space_group_name_Hall     '-P 2ybc'
loop_
    _symmetry_equiv_pos_as_xyz
    'x, y, z'
    '-x, y+1/2, -z+1/2'
    '-x, -y, -z'
    'x, -y-1/2, z-1/2'
_cell_length_a     15.392(8)
_cell_length_b     8.605(4)
_cell_length_c     10.968(5)
_cell_angle_alpha     90
_cell_angle_beta     106.576(9)
_cell_angle_gamma     90
_cell_volume     1392.3(12)
_cell_formula_units_Z     4
_cell_measurement_reflns_used     721
_cell_measurement_theta_min     2.8
_cell_measurement_theta_max     23.3
_cell_measurement_temperature     150(2)
_exptl_crystal_description     plate
_exptl_crystal_colour     yellow
_exptl_crystal_size_max     0.27
_exptl_crystal_size_mid     0.24
_exptl_crystal_size_min     0.08
_exptl_crystal_density_diffrn     1.528
_exptl_crystal_density_meas     ?
_exptl_crystal_density_method     'not measured'
_exptl_crystal_F_000     664
_exptl_absorpt_coefficient_mu     0.124
_exptl_absorpt_correction_type     multi-scan
_exptl_absorpt_process_details
;
(SADABS; Sheldrick, 1997)
;
_exptl_absorpt_correction_T_min     0.573
_exptl_absorpt_correction_T_max     0.969
_exptl_special_details
;
 ?
;
_diffrn_ambient_temperature     150(2)
_diffrn_radiation_type     MoK\a
_diffrn_radiation_wavelength     0.71073
_diffrn_radiation_source     'fine-focus sealed tube'
_diffrn_radiation_monochromator     graphite
_diffrn_measurement_device_type     'Bruker APEX 2000 CCD area-detector'
_diffrn_measurement_method     '\f and \w scans'
_diffrn_detector_area_resol_mean     ?
_diffrn_reflns_number     9743
_diffrn_reflns_av_R_equivalents     0.099
_diffrn_reflns_av_sigmaI/netI     0.069
_diffrn_reflns_theta_min     1.4
_diffrn_reflns_theta_max     25.0
_diffrn_reflns_theta_full     25.0
_diffrn_measured_fraction_theta_max     0.998
_diffrn_measured_fraction_theta_full     0.998
_diffrn_reflns_limit_h_min     -18
_diffrn_reflns_limit_h_max     18
_diffrn_reflns_limit_k_min     -10
_diffrn_reflns_limit_k_max     10
_diffrn_reflns_limit_l_min     -13
_diffrn_reflns_limit_l_max     12
_diffrn_standards_number     ?
_diffrn_standards_interval_count     ?
_diffrn_standards_interval_time     ?
_diffrn_standards_decay_%     ?
_refine_special_details
;
 Refinement of F^2^ against ALL reflections.  The weighted R-factor wR and
 goodness of fit S are based on F^2^, conventional R-factors R are based
 on F, with F set to zero for negative F^2^. The threshold expression of
 F^2^ > 2sigma(F^2^) is used only for calculating R-factors(gt) etc. and is
 not relevant to the choice of reflections for refinement.  R-factors based
 on F^2^ are statistically about twice as large as those based on F, and R-
 factors based on ALL data will be even larger.
;
_reflns_number_total     2444
_reflns_number_gt     1700
_reflns_threshold_expression     I>\2s(I)
_refine_ls_structure_factor_coef     Fsqd
_refine_ls_matrix_type     full
_refine_ls_R_factor_all     0.090
_refine_ls_R_factor_gt     0.056
_refine_ls_wR_factor_gt     0.116
_refine_ls_wR_factor_ref     0.129
_refine_ls_goodness_of_fit_ref     1.00
_refine_ls_restrained_S_all     1.00
_refine_ls_number_reflns     2444
_refine_ls_number_parameters     209
_refine_ls_number_restraints     0
_refine_ls_hydrogen_treatment     constr
_refine_ls_weighting_scheme     calc
_refine_ls_weighting_details
         'calc w=1/[\s^2^(Fo^2^)+(0.0572P)^2^+0.0000P] where P=(Fo^2^+2Fc^2^)/3'
_atom_sites_solution_hydrogens     geom
_atom_sites_solution_primary     direct
_atom_sites_solution_secondary     difmap
_refine_ls_shift/su_max     ?
_refine_ls_shift/su_max_lt     0.001
_refine_ls_shift/su_mean     0.000
_refine_diff_density_max     0.23
_refine_diff_density_min     -0.23
_refine_ls_extinction_method     none
_refine_ls_extinction_coef     ?
loop_
    _atom_type_symbol
    _atom_type_description
    _atom_type_scat_dispersion_real
    _atom_type_scat_dispersion_imag
    _atom_type_scat_source
    'C' 'C' 0.0033 0.0016
                         'International Tables Vol C Tables 4.2.6.8 and 6.1.1.4'
    'H' 'H' 0.0000 0.0000
                         'International Tables Vol C Tables 4.2.6.8 and 6.1.1.4'
    'N' 'N' 0.0061 0.0033
                         'International Tables Vol C Tables 4.2.6.8 and 6.1.1.4'
    'O' 'O' 0.0106 0.0060
                         'International Tables Vol C Tables 4.2.6.8 and 6.1.1.4'
_computing_data_collection     'SMART (Bruker, 2001)'
_computing_cell_refinement     'SAINT (Bruker, 2001)'
_computing_data_reduction     'SHELXTL  (Sheldrick, 2008)'
_computing_structure_solution     'SHELXS97 (Sheldrick, 2008)'
_computing_structure_refinement     'SHELXL97 (Sheldrick, 2008)'
_computing_molecular_graphics     'SHELXTL (Sheldrick, 2008)'
_computing_publication_material     'SHELXTL (Sheldrick, 2008)'
loop_
    _atom_site_type_symbol
    _atom_site_label
    _atom_site_fract_x
    _atom_site_fract_y
    _atom_site_fract_z
    _atom_site_U_iso_or_equiv
    _atom_site_adp_type
    _atom_site_calc_flag
    _atom_site_refinement_flags
    _atom_site_occupancy
    _atom_site_disorder_assembly
    _atom_site_disorder_group
    O O1 0.23596(12) 0.70542(19) 0.54231(16) 0.0328(5) Uani d . 1 . .
    O O2 0.09150(14) 0.6281(2) 0.5020(2) 0.0531(6) Uani d . 1 . .
    O O3 0.17653(15) 0.8476(3) 0.73301(19) 0.0554(6) Uani d . 1 . .
    O O4 0.17995(15) 1.0918(3) 0.7714(2) 0.0678(7) Uani d . 1 . .
    O O5 0.33567(14) 0.2348(2) 0.51061(18) 0.0456(6) Uani d . 1 . .
    O O6 0.35085(16) 0.1756(2) 0.3260(2) 0.0535(6) Uani d . 1 . .
    N N1 0.38462(14) 0.5437(2) 0.47700(18) 0.0274(5) Uani d . 1 . .
    N N2 0.42041(15) 0.6345(3) 0.3073(2) 0.0349(6) Uani d . 1 . .
    N N3 0.16552(16) 0.9819(3) 0.6976(2) 0.0429(6) Uani d . 1 . .
    N N4 0.35352(16) 0.2691(3) 0.4118(2) 0.0359(6) Uani d . 1 . .
    C C1 0.14715(19) 0.7286(3) 0.5095(2) 0.0335(6) Uani d . 1 . .
    C C2 0.12371(17) 0.8940(3) 0.4747(3) 0.0336(7) Uani d . 1 . .
    C C3 0.13293(17) 1.0152(3) 0.5613(3) 0.0342(7) Uani d . 1 . .
    C C4 0.10931(18) 1.1655(3) 0.5259(3) 0.0419(8) Uani d . 1 . .
    H H4 0.1170 1.2449 0.5882 0.050 Uiso calc R 1 . .
    C C5 0.0745(2) 1.1999(4) 0.3993(3) 0.0490(8) Uani d . 1 . .
    H H5 0.0576 1.3035 0.3732 0.059 Uiso calc R 1 . .
    C C6 0.0642(2) 1.0840(4) 0.3104(3) 0.0500(8) Uani d . 1 . .
    H H6 0.0395 1.1076 0.2227 0.060 Uiso calc R 1 . .
    C C7 0.08938(19) 0.9331(4) 0.3477(3) 0.0434(7) Uani d . 1 . .
    H H7 0.0830 0.8546 0.2848 0.052 Uiso calc R 1 . .
    C C8 0.26654(18) 0.5514(3) 0.5882(2) 0.0327(6) Uani d . 1 . .
    H H8A 0.2339 0.4717 0.5272 0.039 Uiso calc R 1 . .
    H H8B 0.2552 0.5323 0.6713 0.039 Uiso calc R 1 . .
    C C9 0.36572(17) 0.5446(3) 0.6016(2) 0.0287(6) Uani d . 1 . .
    H H9A 0.3959 0.6354 0.6514 0.034 Uiso calc R 1 . .
    H H9B 0.3915 0.4495 0.6492 0.034 Uiso calc R 1 . .
    C C10 0.40945(17) 0.6699(3) 0.4201(2) 0.0306(6) Uani d . 1 . .
    C C11 0.40087(18) 0.4813(3) 0.2895(2) 0.0351(7) Uani d . 1 . .
    H H11 0.4019 0.4231 0.2163 0.042 Uiso calc R 1 . .
    C C12 0.37939(18) 0.4234(3) 0.3933(2) 0.0299(6) Uani d . 1 . .
    C C13 0.4210(2) 0.8282(3) 0.4750(3) 0.0405(7) Uani d . 1 . .
    H H13A 0.4510 0.8942 0.4264 0.061 Uiso calc R 1 . .
    H H13B 0.4582 0.8232 0.5638 0.061 Uiso calc R 1 . .
    H H13C 0.3615 0.8718 0.4712 0.061 Uiso calc R 1 . .
loop_
    _atom_site_aniso_label
    _atom_site_aniso_U_11
    _atom_site_aniso_U_22
    _atom_site_aniso_U_33
    _atom_site_aniso_U_12
    _atom_site_aniso_U_13
    _atom_site_aniso_U_23
    O1 0.0350(11) 0.0268(10) 0.0376(11) 0.0009(8) 0.0123(9) 0.0037(8)
    O2 0.0401(12) 0.0407(13) 0.0799(16) -0.0053(10) 0.0196(11) 0.0035(11)
    O3 0.0745(16) 0.0549(16) 0.0435(14) 0.0126(12) 0.0276(12) 0.0088(11)
    O4 0.0684(17) 0.0673(17) 0.0586(15) 0.0159(13) 0.0036(13) -0.0246(13)
    O5 0.0764(16) 0.0276(11) 0.0378(12) -0.0041(10) 0.0242(11) 0.0047(9)
    O6 0.0910(18) 0.0274(11) 0.0468(13) -0.0035(11) 0.0272(12) -0.0119(10)
    N1 0.0364(13) 0.0205(12) 0.0267(12) 0.0006(9) 0.0109(10) 0.0008(9)
    N2 0.0456(14) 0.0312(14) 0.0310(13) 0.0002(11) 0.0159(11) 0.0028(10)
    N3 0.0360(14) 0.0465(17) 0.0478(17) 0.0069(12) 0.0143(12) -0.0085(14)
    N4 0.0512(15) 0.0251(13) 0.0329(14) 0.0018(11) 0.0144(12) -0.0017(11)
    C1 0.0320(16) 0.0359(17) 0.0340(16) -0.0031(13) 0.0115(13) -0.0009(13)
    C2 0.0281(15) 0.0340(16) 0.0417(17) -0.0003(12) 0.0147(13) 0.0030(13)
    C3 0.0250(14) 0.0397(18) 0.0394(17) 0.0017(12) 0.0115(12) -0.0014(13)
    C4 0.0341(17) 0.0337(17) 0.061(2) 0.0015(13) 0.0191(15) -0.0012(15)
    C5 0.0392(18) 0.0387(19) 0.072(2) 0.0058(14) 0.0208(17) 0.0174(18)
    C6 0.0432(19) 0.059(2) 0.0473(19) 0.0058(16) 0.0127(15) 0.0210(18)
    C7 0.0394(18) 0.0483(19) 0.0446(19) 0.0006(15) 0.0155(15) 0.0031(15)
    C8 0.0459(17) 0.0227(14) 0.0334(15) 0.0011(12) 0.0177(13) 0.0017(11)
    C9 0.0422(16) 0.0215(14) 0.0247(14) 0.0032(12) 0.0134(12) 0.0015(11)
    C10 0.0365(16) 0.0220(15) 0.0345(16) 0.0023(12) 0.0122(12) 0.0060(12)
    C11 0.0459(18) 0.0310(17) 0.0311(16) 0.0018(13) 0.0151(13) -0.0024(12)
    C12 0.0425(17) 0.0200(14) 0.0285(14) 0.0023(12) 0.0120(12) -0.0020(11)
    C13 0.0504(19) 0.0251(16) 0.0480(18) -0.0049(13) 0.0172(15) 0.0009(13)
_geom_special_details
;
 All esds (except the esd in the dihedral angle between two l.s. planes)
 are estimated using the full covariance matrix.  The cell esds are taken
 into account individually in the estimation of esds in distances, angles
 and torsion angles; correlations between esds in cell parameters are only
 used when they are defined by crystal symmetry.  An approximate (isotropic)
 treatment of cell esds is used for estimating esds involving l.s. planes.
;
loop_
    _geom_bond_atom_site_label_1
    _geom_bond_atom_site_label_2
    _geom_bond_site_symmetry_2
    _geom_bond_distance
    _geom_bond_publ_flag
    O1 C1 . 1.326(3) ?
    O1 C8 . 1.448(3) ?
    O2 C1 . 1.204(3) ?
    O3 N3 . 1.216(3) ?
    O4 N3 . 1.223(3) ?
    O5 N4 . 1.227(3) ?
    O6 N4 . 1.230(3) ?
    N1 C10 . 1.360(3) ?
    N1 C12 . 1.371(3) ?
    N1 C9 . 1.476(3) ?
    N2 C10 . 1.331(3) ?
    N2 C11 . 1.354(3) ?
    N3 C3 . 1.462(4) ?
    N4 C12 . 1.417(3) ?
    C1 C2 . 1.491(4) ?
    C2 C7 . 1.383(4) ?
    C2 C3 . 1.390(4) ?
    C3 C4 . 1.369(4) ?
    C4 C5 . 1.370(4) ?
    C4 H4 . 0.9500 ?
    C5 C6 . 1.371(4) ?
    C5 H5 . 0.9500 ?
    C6 C7 . 1.384(4) ?
    C6 H6 . 0.9500 ?
    C7 H7 . 0.9500 ?
    C8 C9 . 1.492(4) ?
    C8 H8A . 0.9900 ?
    C8 H8B . 0.9900 ?
    C9 H9A . 0.9900 ?
    C9 H9B . 0.9900 ?
    C10 C13 . 1.479(4) ?
    C11 C12 . 1.367(3) ?
    C11 H11 . 0.9500 ?
    C13 H13A . 0.9800 ?
    C13 H13B . 0.9800 ?
    C13 H13C . 0.9800 ?
loop_
    _geom_angle_atom_site_label_1
    _geom_angle_atom_site_label_2
    _geom_angle_atom_site_label_3
    _geom_angle_site_symmetry_1
    _geom_angle_site_symmetry_3
    _geom_angle
    _geom_angle_publ_flag
    C1 O1 C8 . . 116.1(2) ?
    C10 N1 C12 . . 105.4(2) ?
    C10 N1 C9 . . 125.2(2) ?
    C12 N1 C9 . . 129.4(2) ?
    C10 N2 C11 . . 106.0(2) ?
    O3 N3 O4 . . 122.8(3) ?
    O3 N3 C3 . . 119.2(2) ?
    O4 N3 C3 . . 118.0(3) ?
    O5 N4 O6 . . 123.5(2) ?
    O5 N4 C12 . . 119.6(2) ?
    O6 N4 C12 . . 116.9(2) ?
    O2 C1 O1 . . 124.7(3) ?
    O2 C1 C2 . . 123.6(3) ?
    O1 C1 C2 . . 111.6(2) ?
    C7 C2 C3 . . 116.2(3) ?
    C7 C2 C1 . . 119.0(3) ?
    C3 C2 C1 . . 124.8(3) ?
    C4 C3 C2 . . 123.2(3) ?
    C4 C3 N3 . . 117.5(3) ?
    C2 C3 N3 . . 119.3(2) ?
    C3 C4 C5 . . 119.2(3) ?
    C3 C4 H4 . . 120.4 ?
    C5 C4 H4 . . 120.4 ?
    C4 C5 C6 . . 119.7(3) ?
    C4 C5 H5 . . 120.1 ?
    C6 C5 H5 . . 120.1 ?
    C5 C6 C7 . . 120.4(3) ?
    C5 C6 H6 . . 119.8 ?
    C7 C6 H6 . . 119.8 ?
    C2 C7 C6 . . 121.3(3) ?
    C2 C7 H7 . . 119.3 ?
    C6 C7 H7 . . 119.3 ?
    O1 C8 C9 . . 107.0(2) ?
    O1 C8 H8A . . 110.3 ?
    C9 C8 H8A . . 110.3 ?
    O1 C8 H8B . . 110.3 ?
    C9 C8 H8B . . 110.3 ?
    H8A C8 H8B . . 108.6 ?
    N1 C9 C8 . . 112.0(2) ?
    N1 C9 H9A . . 109.2 ?
    C8 C9 H9A . . 109.2 ?
    N1 C9 H9B . . 109.2 ?
    C8 C9 H9B . . 109.2 ?
    H9A C9 H9B . . 107.9 ?
    N2 C10 N1 . . 111.7(2) ?
    N2 C10 C13 . . 123.8(2) ?
    N1 C10 C13 . . 124.4(2) ?
    N2 C11 C12 . . 109.3(2) ?
    N2 C11 H11 . . 125.3 ?
    C12 C11 H11 . . 125.3 ?
    C11 C12 N1 . . 107.5(2) ?
    C11 C12 N4 . . 127.2(2) ?
    N1 C12 N4 . . 125.2(2) ?
    C10 C13 H13A . . 109.5 ?
    C10 C13 H13B . . 109.5 ?
    H13A C13 H13B . . 109.5 ?
    C10 C13 H13C . . 109.5 ?
    H13A C13 H13C . . 109.5 ?
    H13B C13 H13C . . 109.5 ?
loop_
    _geom_torsion_atom_site_label_1
    _geom_torsion_atom_site_label_2
    _geom_torsion_atom_site_label_3
    _geom_torsion_atom_site_label_4
    _geom_torsion_site_symmetry_1
    _geom_torsion_site_symmetry_2
    _geom_torsion_site_symmetry_3
    _geom_torsion_site_symmetry_4
    _geom_torsion
    _geom_torsion_publ_flag
    C8 O1 C1 O2 . . . . -8.7(4) ?
    C8 O1 C1 C2 . . . . 175.0(2) ?
    O2 C1 C2 C7 . . . . -72.3(4) ?
    O1 C1 C2 C7 . . . . 104.2(3) ?
    O2 C1 C2 C3 . . . . 107.2(3) ?
    O1 C1 C2 C3 . . . . -76.4(3) ?
    C7 C2 C3 C4 . . . . 0.5(4) ?
    C1 C2 C3 C4 . . . . -178.9(3) ?
    C7 C2 C3 N3 . . . . 177.7(2) ?
    C1 C2 C3 N3 . . . . -1.7(4) ?
    O3 N3 C3 C4 . . . . 171.1(3) ?
    O4 N3 C3 C4 . . . . -8.4(4) ?
    O3 N3 C3 C2 . . . . -6.3(4) ?
    O4 N3 C3 C2 . . . . 174.2(3) ?
    C2 C3 C4 C5 . . . . 0.3(4) ?
    N3 C3 C4 C5 . . . . -177.0(2) ?
    C3 C4 C5 C6 . . . . -0.2(4) ?
    C4 C5 C6 C7 . . . . -0.5(4) ?
    C3 C2 C7 C6 . . . . -1.3(4) ?
    C1 C2 C7 C6 . . . . 178.2(3) ?
    C5 C6 C7 C2 . . . . 1.4(4) ?
    C1 O1 C8 C9 . . . . 172.1(2) ?
    C10 N1 C9 C8 . . . . 99.1(3) ?
    C12 N1 C9 C8 . . . . -79.0(3) ?
    O1 C8 C9 N1 . . . . -70.4(3) ?
    C11 N2 C10 N1 . . . . 0.9(3) ?
    C11 N2 C10 C13 . . . . -177.9(3) ?
    C12 N1 C10 N2 . . . . -0.4(3) ?
    C9 N1 C10 N2 . . . . -178.9(2) ?
    C12 N1 C10 C13 . . . . 178.3(3) ?
    C9 N1 C10 C13 . . . . -0.2(4) ?
    C10 N2 C11 C12 . . . . -1.0(3) ?
    N2 C11 C12 N1 . . . . 0.7(3) ?
    N2 C11 C12 N4 . . . . 178.9(3) ?
    C10 N1 C12 C11 . . . . -0.2(3) ?
    C9 N1 C12 C11 . . . . 178.2(2) ?
    C10 N1 C12 N4 . . . . -178.4(2) ?
    C9 N1 C12 N4 . . . . 0.0(4) ?
    O5 N4 C12 C11 . . . . -179.6(3) ?
    O6 N4 C12 C11 . . . . 0.8(4) ?
    O5 N4 C12 N1 . . . . -1.7(4) ?
    O6 N4 C12 N1 . . . . 178.8(3) ?
loop_
    _geom_hbond_atom_site_label_D
    _geom_hbond_atom_site_label_H
    _geom_hbond_atom_site_label_A
    _geom_hbond_site_symmetry_A
    _geom_hbond_distance_DH
    _geom_hbond_distance_HA
    _geom_hbond_distance_DA
    _geom_hbond_angle_DHA
    C11 H11 O5 4_565 0.95 2.58 3.474(4) 156.6
    C9 H9B O6 4_566 0.99 2.45 3.166(3) 128.8
    C9 H9B O5 . 0.99 2.39 2.838(3) 106.6
    C9 H9A N2 4_576 0.99 2.57 3.513(4) 158.6
    C7 H7 O3 4_575 0.95 2.43 3.190(4) 137.2
data_global
_journal_date_recd_electronic     2010-01-20
_journal_date_accepted     2010-02-02
_journal_name_full     'Acta Crystallographica, Section E'
_journal_year     2010
_journal_volume     66
_journal_issue      3
_journal_page_first     o548
_journal_page_last     o548
_journal_paper_category     QO
_journal_coeditor_code     TK2618
_publ_contact_author_name     'Dr. Muhammad Raza Shah'
_publ_contact_author_address
;
H.E.J. Research Institute of Chemistry
International Center for Chemical and Biological Sciences
University of Karachi, Karachi-75270, Pakistan
;
_publ_contact_author_email     'raza_shahm@yahoo.com'
_publ_contact_author_fax     '+92-21-4819018-19'
_publ_contact_author_phone     '+92-21-4824934,Ext233'
_publ_section_title
;
2-(2-Methyl-5-nitro-1<i>H</i>-imidazol-1-yl)ethyl 2-nitrobenzoate
;
loop_
    _publ_author_name
    _publ_author_address
    'Khan, Sher Bahadar'
;
Department of Chemical Engineering, Yonsei University, 134
Shincheon-dong, Seodaemun-gu, Seoul 120-749
Republic of Korea
;
    'Anis, Itrat'
;
Department of Chemistry
University of Karachi, Karachi 75270, Pakistan
;
    'Singh, Kuldip'
;
Department of Chemistry
University of Leicester
George Porter Building
University Road
Leicester LE1 7RH
England
;
    'Shah, Muhammad Raza'
;
H.E.J. Research Institute of Chemistry
International Center for Chemical and Biological Sciences
University of Karachi, Karachi 75270, Pakistan
;
_publ_section_synopsis     .
