# Supplementary material for: 2-(2-Methyl-5-nitro-1H-imidazol-1-yl)ethyl 2-nitro­benzoate
Source: Acta Crystallogr Sect E Struct Rep Online. 2010 Feb 6;66(Pt 3):o548. doi: 10.1107/S1600536810004186 (PMC2983685; doi:10.1107/S1600536810004186)
Supplement: Supplementary file 2 [file e-66-0o548-Isup2.hkl]

# 
# h,k,l, Fc-squared, Fo-squared, sigma(Fo-squared) and status flag 
# 
data_I
_shelx_title ' lk13F3 in P2(1)/c' 
_shelx_refln_list_code          4 
_shelx_F_calc_maximum      231.35 
_exptl_crystal_F_000       664.00 
_reflns_d_resolution_high  0.8411 
 
loop_ 
 _symmetry_equiv_pos_as_xyz 
 'x, y, z' 
 '-x, y+1/2, -z+1/2' 
 '-x, -y, -z' 
 'x, -y-1/2, z-1/2' 
 
_cell_length_a    15.3922 
_cell_length_b     8.6048 
_cell_length_c    10.9677 
_cell_angle_alpha  90.000 
_cell_angle_beta  106.576 
_cell_angle_gamma  90.000 
 
_shelx_F_squared_multiplier     1.000 
 
loop_ 
 _refln_index_h 
 _refln_index_k 
 _refln_index_l 
 _refln_F_squared_calc 
 _refln_F_squared_meas 
 _refln_F_squared_sigma 
 _refln_observed_status 
   1   0   0        3.49        1.02      0.64 o 
   2   0   0      963.01      954.71     20.04 o 
   3   0   0       46.05       42.30      5.18 o 
   4   0   0    53523.80    55674.83    358.13 o 
   5   0   0     1996.40     2020.68     35.49 o 
   6   0   0     2211.41     2308.75     64.45 o 
   7   0   0      822.33      804.29     27.70 o 
   8   0   0      416.40      433.50     20.07 o 
   9   0   0      292.12      301.38     18.32 o 
  10   0   0       44.25       63.64     10.67 o 
  11   0   0       95.08      117.56     14.22 o 
  12   0   0      723.29      849.88     35.73 o 
  13   0   0        0.52        5.08     20.48 o 
  14   0   0        0.93       11.97     11.82 o 
  15   0   0        1.53       13.49     17.25 o 
  16   0   0        0.48        5.14     13.76 o 
  17   0   0       36.09       31.17     20.23 o 
   1   1   0      579.79      561.50     17.61 o 
   2   1   0     2014.08     2074.48     37.13 o 
   3   1   0        5.54        7.40      3.08 o 
   4   1   0    12945.20    12846.99    284.88 o 
   5   1   0     3735.40     3593.03     49.91 o 
   6   1   0     1154.88     1147.81     20.07 o 
   7   1   0     1956.91     2192.19     48.13 o 
   8   1   0     1948.85     2076.70     66.99 o 
   9   1   0      214.29      185.82     17.32 o 
  10   1   0      229.52      205.99     25.13 o 
  11   1   0        2.85       -1.20      4.19 o 
  12   1   0      147.10      141.12     14.97 o 
  13   1   0      112.31       72.25     35.68 o 
  14   1   0       70.36       85.89     16.04 o 
  15   1   0       43.80       71.08     25.59 o 
  16   1   0       15.16       27.40     12.25 o 
  17   1   0        3.30       20.29     11.49 o 
   0   2   0       20.25       25.41      5.61 o 
   1   2   0      153.89      127.41     20.81 o 
   2   2   0      113.45      154.01     13.73 o 
   3   2   0      857.44      760.16     14.02 o 
   4   2   0      215.02      232.20      8.68 o 
   5   2   0      662.40      569.86     37.51 o 
   6   2   0      223.65      177.96     16.24 o 
   7   2   0      539.71      496.57     14.80 o 
   8   2   0      340.08      330.92     12.79 o 
   9   2   0     2168.62     2293.21     54.00 o 
  10   2   0      341.05      348.12     14.88 o 
  11   2   0      149.04      187.58     11.69 o 
  12   2   0      309.92      316.55     18.49 o 
  13   2   0       54.54       68.93     14.23 o 
  14   2   0       98.08      108.40     16.63 o 
  15   2   0       14.14       24.73     11.75 o 
  16   2   0       59.13       87.68     26.90 o 
  17   2   0       46.18       57.49     15.78 o 
   1   3   0     1879.88     1858.24     31.51 o 
   2   3   0     1546.09     1403.31     31.28 o 
   3   3   0     2130.38     2099.55     63.89 o 
   4   3   0     3164.25     3025.05     41.48 o 
   5   3   0      580.37      591.08     15.41 o 
   6   3   0      179.90      208.05      9.97 o 
   7   3   0      215.93      229.61     10.74 o 
   8   3   0      993.79      895.99     29.29 o 
   9   3   0       12.94       11.96      4.87 o 
  10   3   0       19.09       28.87      6.01 o 
  11   3   0        2.49        3.58      5.87 o 
  12   3   0      554.90      589.26     28.46 o 
  13   3   0       25.92       37.33     10.78 o 
  14   3   0        8.48       26.66     34.27 o 
  15   3   0       38.38       57.75     18.05 o 
  16   3   0        0.61       12.51     15.39 o 
   0   4   0        0.10        0.55     11.58 o 
   1   4   0      512.93      438.18     15.27 o 
   2   4   0     1458.94     1170.36    214.92 o 
   3   4   0      833.37      845.91     23.29 o 
   4   4   0        0.06        3.73      5.94 o 
   5   4   0        1.80        8.28      7.69 o 
   6   4   0     1209.40     1231.71     26.13 o 
   7   4   0       10.15       15.30      5.14 o 
   8   4   0      620.88      592.85     18.66 o 
   9   4   0       24.19       29.20      8.41 o 
  10   4   0      792.66      730.74     24.53 o 
  11   4   0      105.38      129.99     12.24 o 
  12   4   0        6.20       13.35     10.93 o 
  13   4   0      149.10      149.65     18.58 o 
  14   4   0       21.81       19.51     16.24 o 
  15   4   0       16.83        2.58     36.15 o 
  16   4   0        8.62       23.65     19.64 o 
   1   5   0      158.87      170.81     10.03 o 
   2   5   0      273.71      315.73     14.48 o 
   3   5   0      895.43     1007.36     31.30 o 
   4   5   0      316.73      346.30     14.09 o 
   5   5   0        5.84       10.43      4.52 o 
   6   5   0       27.73       48.65      8.14 o 
   7   5   0      133.87      129.10     11.85 o 
   8   5   0       23.98       26.92     10.24 o 
   9   5   0      643.02      606.88     28.02 o 
  10   5   0      204.07      220.70     30.76 o 
  11   5   0       63.59       54.13     12.75 o 
  12   5   0        5.63       -3.93     13.80 o 
  13   5   0       43.25        8.77     40.77 o 
  14   5   0      110.85      112.64     22.27 o 
  15   5   0       25.11       47.10     36.90 o 
   0   6   0       70.13       90.47     11.31 o 
   1   6   0       82.29       67.28      9.32 o 
   2   6   0       73.75       72.39      9.92 o 
   3   6   0      257.02      201.53     49.68 o 
   4   6   0       26.66       23.64      7.18 o 
   5   6   0      242.90      255.59     16.78 o 
   6   6   0      190.27      191.62     17.42 o 
   7   6   0      335.11      304.48     21.61 o 
   8   6   0       28.46       28.06     12.07 o 
   9   6   0        2.23        6.48      9.56 o 
  10   6   0       79.36       75.95     13.66 o 
  11   6   0       90.47       74.35     23.44 o 
  12   6   0       81.00       60.28     16.78 o 
  13   6   0       38.50       32.11     16.82 o 
  14   6   0        3.22       34.66     18.96 o 
   1   7   0      300.39      334.93     22.97 o 
   2   7   0      822.32      965.82    110.52 o 
   3   7   0       73.30       59.61     27.17 o 
   4   7   0      124.71      130.83     13.41 o 
   5   7   0        1.25       -5.08      9.08 o 
   6   7   0      414.14      397.35     31.76 o 
   7   7   0       32.21       53.00     12.97 o 
   8   7   0       71.83       71.39     12.62 o 
   9   7   0        0.47       28.91     18.35 o 
  10   7   0      132.08      130.01     15.57 o 
  11   7   0       58.32       69.12     15.66 o 
  12   7   0        3.15       79.97     45.47 o 
   0   8   0       93.69       89.73     19.59 o 
   1   8   0       70.36      101.61     21.15 o 
   2   8   0        1.14        6.83      8.63 o 
   3   8   0      146.04      142.41     16.83 o 
   4   8   0       20.18       18.02     12.79 o 
   5   8   0       47.04       54.99     14.77 o 
   6   8   0      205.74      201.57     23.15 o 
   7   8   0       95.12       90.98     16.25 o 
   8   8   0       42.11       53.67     13.02 o 
   9   8   0       73.71       76.70     13.46 o 
  10   8   0        0.33       41.24     11.70 o 
   1   9   0       50.13       53.26     12.44 o 
   2   9   0        1.08       21.96     15.70 o 
   3   9   0      147.00      237.24     41.33 o 
   4   9   0        0.39        2.62     11.68 o 
   5   9   0       13.63       11.01     11.91 o 
   6   9   0       72.66       69.72     15.04 o 
   7   9   0        2.22       30.25     17.14 o 
   8   9   0       19.71       34.05     13.97 o 
   0  10   0       79.98       80.76     49.08 o 
   1  10   0      141.74      314.82     96.52 o 
   2  10   0        0.23       12.16     15.67 o 
   3  10   0      105.81      153.59     24.54 o 
 -17   1   1       15.63       18.32     19.82 o 
 -16   1   1        0.53       19.58     11.97 o 
 -15   1   1        4.67       20.16     11.64 o 
 -14   1   1       36.71       40.73     10.77 o 
 -13   1   1        7.27        3.91      6.56 o 
 -12   1   1       28.22       24.83      6.53 o 
 -11   1   1       97.00      114.31      9.60 o 
 -10   1   1      105.95      112.01      8.62 o 
  -9   1   1      114.29      114.56      8.45 o 
  -8   1   1      662.04      643.07     24.95 o 
  -7   1   1     1946.65     1970.15     28.50 o 
  -6   1   1     1505.12     1516.82     36.12 o 
  -5   1   1    10574.20    11107.66    150.25 o 
  -4   1   1    14458.21    15102.53    166.38 o 
  -3   1   1     2647.07     2641.88     54.02 o 
  -2   1   1      754.15      677.71     33.83 o 
  -1   1   1    14699.30    15930.93    418.81 o 
   0   1   1     1165.28      857.26    163.77 o 
   1   1   1     1386.27     1321.39     24.14 o 
   2   1   1      427.18      413.22      9.18 o 
   3   1   1     4234.14     3934.62     31.64 o 
   4   1   1     8908.28     9179.30    230.91 o 
   5   1   1       21.29       31.44      4.37 o 
   6   1   1      476.48      466.29     18.14 o 
   7   1   1       11.06       21.26      3.88 o 
   8   1   1     3211.91     3205.41     99.24 o 
   9   1   1     1341.36     1362.07     55.17 o 
  10   1   1       63.69       66.24      6.58 o 
  11   1   1      246.17      252.18     19.70 o 
  12   1   1        0.58        5.04      7.76 o 
  13   1   1      440.59      484.20     29.52 o 
  14   1   1       37.12       44.07     10.70 o 
  15   1   1       77.12       71.26     16.39 o 
  16   1   1       49.26       56.18     15.67 o 
  17   1   1       99.92      123.55     19.98 o 
 -17   2   1        3.11       11.88     12.95 o 
 -16   2   1        0.19       -1.73      9.91 o 
 -15   2   1       58.48       57.26     13.77 o 
 -14   2   1      133.05      137.74     14.59 o 
 -13   2   1       41.65       36.35      8.18 o 
 -12   2   1       70.55       89.69      9.59 o 
 -11   2   1      236.72      247.98     13.94 o 
 -10   2   1      215.21      224.11     11.63 o 
  -9   2   1      135.48      148.94      9.40 o 
  -8   2   1     1559.31     1318.91    175.03 o 
  -7   2   1      615.98      587.56     15.89 o 
  -6   2   1      142.97      136.69      7.30 o 
  -5   2   1      841.08      845.68     18.17 o 
  -4   2   1      715.30      717.57     14.09 o 
  -3   2   1      790.06      762.47     12.39 o 
  -2   2   1      892.82      864.84     22.48 o 
  -1   2   1     1721.04     1733.62     34.52 o 
   0   2   1      270.16      193.99     31.72 o 
   1   2   1     3256.98     2876.86    418.86 o 
   2   2   1      174.19      151.09     20.18 o 
   3   2   1      148.78      141.56      7.60 o 
   4   2   1     1159.43     1128.16     22.46 o 
   5   2   1       17.85       20.38      5.86 o 
   6   2   1       29.22       33.46      5.88 o 
   7   2   1      907.27      877.99     82.78 o 
   8   2   1       63.36       57.13     10.26 o 
   9   2   1        6.47        7.56      4.73 o 
  10   2   1        4.65       15.18      5.04 o 
  11   2   1       11.56       24.53      6.98 o 
  12   2   1      104.24       62.14     21.03 o 
  13   2   1      106.19       70.88     27.65 o 
  14   2   1        5.47        6.06     11.13 o 
  15   2   1        3.28        5.76     12.17 o 
  16   2   1        1.37        7.09     13.77 o 
 -17   3   1        5.11       29.47     18.05 o 
 -16   3   1        8.40       -3.28     14.76 o 
 -15   3   1        1.94       20.89     18.07 o 
 -14   3   1       55.07       62.97     11.31 o 
 -13   3   1       62.63       81.01     11.02 o 
 -12   3   1        4.88       13.29      7.78 o 
 -11   3   1      237.57      231.11     18.98 o 
 -10   3   1       14.84       18.11      6.31 o 
  -9   3   1      268.67      278.73     12.54 o 
  -8   3   1       66.61       77.13      6.86 o 
  -7   3   1       27.68       30.27      4.98 o 
  -6   3   1        0.03        5.47      3.47 o 
  -5   3   1      274.44      278.60     12.93 o 
  -4   3   1     1524.31     1545.26     22.63 o 
  -3   3   1      624.02      570.37     12.00 o 
  -2   3   1      151.49      162.54     28.39 o 
  -1   3   1     1415.10     1440.41     22.31 o 
   0   3   1      346.72      381.76     17.63 o 
   1   3   1      732.00      797.38     18.81 o 
   2   3   1       23.93       21.90      5.27 o 
   3   3   1     1936.11     1832.44     26.79 o 
   4   3   1        0.01        4.28      5.02 o 
   5   3   1      200.93      137.09     38.22 o 
   6   3   1       61.58       77.03     21.89 o 
   7   3   1      141.51      145.94      9.01 o 
   8   3   1        0.36        3.44      4.09 o 
   9   3   1       43.73       49.19      6.53 o 
  10   3   1        6.32        6.12      4.43 o 
  11   3   1       91.31       96.67     10.38 o 
  12   3   1      368.73      332.91     27.42 o 
  13   3   1       65.37       55.27     14.44 o 
  14   3   1        0.09       -5.22     10.42 o 
  15   3   1        1.39       22.94     13.08 o 
  16   3   1       87.68       81.16     17.29 o 
 -16   4   1       17.56        6.10     14.96 o 
 -15   4   1        8.00       20.12     17.04 o 
 -14   4   1       13.64       13.75     11.97 o 
 -13   4   1       45.87       33.57     11.28 o 
 -12   4   1        8.80       18.06      8.86 o 
 -11   4   1       94.11      116.18     14.35 o 
 -10   4   1      323.09      280.99     22.93 o 
  -9   4   1      175.24      182.78     12.35 o 
  -8   4   1      294.01      305.00     15.14 o 
  -7   4   1      181.34      179.88      9.65 o 
  -6   4   1        0.05        3.66      3.54 o 
  -5   4   1      141.16      164.48     12.96 o 
  -4   4   1      538.28      564.19     20.72 o 
  -3   4   1      140.10      167.12     10.16 o 
  -2   4   1      518.03      552.37     15.38 o 
  -1   4   1      100.04       64.93     11.23 o 
   0   4   1     3093.53     3609.58     43.53 o 
   1   4   1     1596.92     1658.23     27.12 o 
   2   4   1     1818.60     1943.78     29.45 o 
   3   4   1       20.91       33.41      5.83 o 
   4   4   1     1043.05      935.88    112.05 o 
   5   4   1      147.25      155.72      9.83 o 
   6   4   1       29.91       27.68      5.77 o 
   7   4   1       23.28       34.36      6.27 o 
   8   4   1      298.64      296.23     18.44 o 
   9   4   1        4.84       13.81      5.88 o 
  10   4   1       23.55       24.73     10.67 o 
  11   4   1      198.95      199.63     18.37 o 
  12   4   1      136.42      177.27     25.18 o 
  13   4   1      126.48      118.25     21.72 o 
  14   4   1       28.61       20.33     18.66 o 
  15   4   1        0.70       12.63     23.13 o 
 -15   5   1        2.12       13.19     15.58 o 
 -14   5   1        0.99        7.80     12.20 o 
 -13   5   1        1.92        0.22     10.87 o 
 -12   5   1        7.57        8.46      8.02 o 
 -11   5   1      140.67      130.62     14.65 o 
 -10   5   1       53.57       51.72     11.03 o 
  -9   5   1        0.67       -0.91      8.51 o 
  -8   5   1       14.74        9.08      9.25 o 
  -7   5   1       13.53       21.03     11.12 o 
  -6   5   1       16.53       18.71      6.52 o 
  -5   5   1      155.40      149.15     11.69 o 
  -4   5   1      214.64      212.78     14.00 o 
  -3   5   1      332.87      338.74     15.81 o 
  -2   5   1      775.90      818.35     27.02 o 
  -1   5   1        8.52        9.79      5.72 o 
   0   5   1       20.75       17.02      5.73 o 
   1   5   1       67.90       61.57      7.07 o 
   2   5   1        6.32       17.11      6.36 o 
   3   5   1       51.39       57.97      6.92 o 
   4   5   1      438.14      418.33     24.66 o 
   5   5   1      146.05      136.51      9.36 o 
   6   5   1      153.32      161.97     10.84 o 
   7   5   1        6.25       13.19      5.97 o 
   8   5   1      415.36      427.09     18.50 o 
   9   5   1        0.90        6.45      8.30 o 
  10   5   1       38.64       31.41     14.23 o 
  11   5   1       88.94       45.78     16.30 o 
  12   5   1       57.02       43.10     17.52 o 
  13   5   1       21.81       25.79     15.85 o 
  14   5   1        7.56       13.43     23.22 o 
 -14   6   1        9.62       36.55     17.85 o 
 -13   6   1        8.56       12.46     15.12 o 
 -12   6   1      119.43       89.64     25.41 o 
 -11   6   1        0.08        6.04     15.90 o 
 -10   6   1        1.70       -3.22     11.89 o 
  -9   6   1      428.17      394.38     25.41 o 
  -8   6   1        2.01        1.89     10.36 o 
  -7   6   1      156.06      165.25     18.80 o 
  -6   6   1      270.85      284.18     22.53 o 
  -5   6   1      224.22      224.36     18.86 o 
  -4   6   1        1.21        3.22      6.42 o 
  -3   6   1      252.73      242.75     15.71 o 
  -2   6   1       21.37       16.76      6.46 o 
  -1   6   1     1680.37     1789.42     40.97 o 
   0   6   1      335.26      384.65     18.87 o 
   1   6   1      244.75      291.18     14.65 o 
   2   6   1       67.21       68.08      8.23 o 
   3   6   1       29.72       35.01      6.72 o 
   4   6   1       13.87       24.96      7.58 o 
   5   6   1        2.90       -0.67      6.28 o 
   6   6   1       37.37       31.94      8.41 o 
   7   6   1       38.41       28.34     10.67 o 
   8   6   1       85.94       67.59     11.86 o 
   9   6   1      395.01      367.32     23.24 o 
  10   6   1        5.97       23.86     12.08 o 
  11   6   1        0.81       22.21     12.29 o 
  12   6   1       56.95       74.95     16.12 o 
  13   6   1       99.46      139.58     25.87 o 
 -13   7   1       39.17       19.05     15.67 o 
 -12   7   1      130.13      148.43     18.91 o 
 -11   7   1       81.30       66.47     13.32 o 
 -10   7   1      112.22      100.42     16.09 o 
  -9   7   1      191.75      182.66     19.08 o 
  -8   7   1      728.79      688.75     33.72 o 
  -7   7   1        3.18       11.01      9.69 o 
  -6   7   1       18.34       17.54     10.95 o 
  -5   7   1      510.32      530.58     29.56 o 
  -4   7   1       69.53       67.71     22.57 o 
  -3   7   1       15.54       13.16      7.02 o 
  -2   7   1       51.39       43.57     15.18 o 
  -1   7   1       57.18       88.15     19.66 o 
   0   7   1      260.84      275.52     20.54 o 
   1   7   1      392.44      466.84     27.58 o 
   2   7   1      749.82      751.75     33.62 o 
   3   7   1      185.96      233.11     20.57 o 
   4   7   1       12.19       16.13      8.97 o 
   5   7   1        7.80        0.97      6.61 o 
   6   7   1       67.09       75.52     12.37 o 
   7   7   1       51.21       58.14     11.65 o 
   8   7   1      202.81      223.61     21.85 o 
   9   7   1       27.78       36.59     10.54 o 
  10   7   1       90.66      107.33     16.03 o 
  11   7   1        9.61       18.93      9.95 o 
  12   7   1       41.53       43.56     20.14 o 
 -11   8   1      245.11      249.31     21.26 o 
 -10   8   1       46.73       65.65     13.20 o 
  -9   8   1       24.14       24.81     10.71 o 
  -8   8   1        8.13       17.99     10.69 o 
  -7   8   1      166.86      152.51     18.05 o 
  -6   8   1      166.00      142.51     22.08 o 
  -5   8   1        3.93        4.31     13.17 o 
  -4   8   1        7.92       16.55     14.51 o 
  -3   8   1       79.71       97.69     25.25 o 
  -2   8   1      289.60      274.77     24.13 o 
  -1   8   1       18.75       32.12      9.69 o 
   0   8   1      155.30      215.52     20.62 o 
   1   8   1       97.10       78.57     16.75 o 
   2   8   1        2.98       12.98      9.02 o 
   3   8   1      440.62      505.90     30.37 o 
   4   8   1       81.14      110.19     18.60 o 
   5   8   1      421.64      409.60     40.77 o 
   6   8   1       59.46       55.38     14.57 o 
   7   8   1      163.60      192.31     21.30 o 
   8   8   1        5.15       22.69     10.80 o 
   9   8   1       41.19       52.20     13.77 o 
  10   8   1       10.19       29.70     13.73 o 
  -8   9   1        4.25        9.28     12.51 o 
  -7   9   1        5.51       18.34     11.87 o 
  -6   9   1       16.43       23.06     17.67 o 
  -5   9   1        0.77       22.88     14.93 o 
  -4   9   1        1.09       11.12     11.35 o 
  -3   9   1       79.51       77.81     16.15 o 
  -2   9   1       78.36       93.77     17.59 o 
  -1   9   1        1.56        5.26     12.97 o 
   0   9   1        7.66       16.53      9.92 o 
   1   9   1      203.45      224.18     21.90 o 
   2   9   1       21.81       28.83     10.56 o 
   3   9   1       23.83       43.45     16.35 o 
   4   9   1       43.13       47.51     16.50 o 
   5   9   1       49.58       67.41     19.52 o 
   6   9   1        2.47       15.02     11.27 o 
   7   9   1        1.73        8.62     11.33 o 
  -3  10   1        5.23        7.58     16.97 o 
  -2  10   1        1.44        7.05     14.03 o 
  -1  10   1       89.71      214.93     61.25 o 
   0  10   1       12.25       25.01     15.27 o 
   1  10   1       10.33       27.19     21.01 o 
   2  10   1        0.40       -1.88     13.30 o 
   3  10   1      114.18      175.31     29.70 o 
 -18   0   2       55.41       19.07     19.24 o 
 -17   0   2       84.17       99.99     31.67 o 
 -16   0   2        1.49       19.40     16.08 o 
 -15   0   2       56.97       57.14     16.09 o 
 -14   0   2       87.31       96.56     18.35 o 
 -13   0   2        7.27       11.95     10.49 o 
 -12   0   2      164.41      170.10     17.20 o 
 -11   0   2      151.11      168.19     17.18 o 
 -10   0   2       12.34       16.35      7.32 o 
  -9   0   2     8663.51     9349.21     99.84 o 
  -8   0   2     8498.51    10282.52    206.90 o 
  -7   0   2        4.76        2.75      4.92 o 
  -6   0   2    10068.53    11160.54    359.44 o 
  -5   0   2     6592.48     7086.36     66.11 o 
  -4   0   2     7392.24     7498.47    120.63 o 
  -3   0   2     8417.60     8429.94    151.25 o 
  -2   0   2     4207.26     4363.16     50.87 o 
  -1   0   2     1064.49      980.27     23.47 o 
   0   0   2     8797.25     9423.83     87.34 o 
   1   0   2      104.74      116.72      5.90 o 
   2   0   2     4311.92     4158.24    248.82 o 
   3   0   2    21112.86    19985.19    324.02 o 
   4   0   2      337.03      324.61      9.84 o 
   5   0   2     2957.23     2599.96     34.07 o 
   6   0   2       48.13       50.70      5.49 o 
   7   0   2      125.30      122.73      8.76 o 
   8   0   2     2368.11     2431.61    137.39 o 
   9   0   2      128.13      108.40     17.01 o 
  10   0   2      120.96      108.95     18.06 o 
  11   0   2      335.04      353.19     33.83 o 
  12   0   2      191.25      174.14     25.79 o 
  13   0   2       19.43       28.59     15.88 o 
  14   0   2        0.04       19.23     12.98 o 
  15   0   2       63.45      111.48     24.85 o 
  16   0   2       10.28       31.47     16.12 o 
 -18   1   2        0.20       -5.21     10.66 o 
 -17   1   2        7.59        9.54     11.55 o 
 -16   1   2        4.74        9.15     10.90 o 
 -15   1   2       27.88       42.69     10.36 o 
 -14   1   2        0.63       -2.14      7.26 o 
 -13   1   2      161.78      178.27     15.73 o 
 -12   1   2      197.37      224.37     14.06 o 
 -11   1   2      314.48      314.52     16.60 o 
 -10   1   2      957.06     1111.97     26.74 o 
  -9   1   2      343.71      355.02     14.44 o 
  -8   1   2        1.14       10.58      5.09 o 
  -7   1   2      365.87      345.52     12.60 o 
  -6   1   2      409.39      306.35     50.16 o 
  -5   1   2     1146.84     1149.16     34.21 o 
  -4   1   2      659.90      667.14     17.43 o 
  -3   1   2      748.92      697.91     22.24 o 
  -2   1   2     3093.01     3333.79     89.97 o 
  -1   1   2      478.73      491.79     13.60 o 
   0   1   2     3115.97     2692.77    364.90 o 
   1   1   2     1299.97     1284.41     52.97 o 
   2   1   2      244.19      227.10     14.38 o 
   3   1   2     1829.15     1654.13     63.49 o 
   4   1   2      612.22      595.51     31.16 o 
   5   1   2      604.88      558.46     22.78 o 
   6   1   2      509.14      490.87     19.51 o 
   7   1   2     4239.33     4239.40     69.96 o 
   8   1   2      242.01      245.20     10.15 o 
   9   1   2        0.12        6.76      4.10 o 
  10   1   2      318.88      321.69     21.85 o 
  11   1   2      104.68      122.42     17.66 o 
  12   1   2      163.03      164.33     17.88 o 
  13   1   2       31.04       29.46      9.77 o 
  14   1   2       74.92       89.71     14.69 o 
  15   1   2        2.58        6.88      9.05 o 
  16   1   2       17.71       23.40     11.70 o 
 -17   2   2        1.04        6.70     12.52 o 
 -16   2   2       91.21       95.19     14.26 o 
 -15   2   2      181.73      193.17     19.48 o 
 -14   2   2       63.35       66.45     10.44 o 
 -13   2   2      155.98      147.54     13.14 o 
 -12   2   2      229.00      238.17     15.60 o 
 -11   2   2       21.53       23.60      6.24 o 
 -10   2   2        6.64       11.36      5.48 o 
  -9   2   2       54.12       60.56      6.52 o 
  -8   2   2      554.89      541.14     15.54 o 
  -7   2   2      145.86      136.91      7.90 o 
  -6   2   2        0.68        1.26      3.30 o 
  -5   2   2      906.83      859.41     19.17 o 
  -4   2   2      679.63      611.81     24.09 o 
  -3   2   2      437.70      361.54     11.64 o 
  -2   2   2      135.47      124.92      6.48 o 
  -1   2   2      693.03      547.95     18.32 o 
   0   2   2     6384.31     5327.67    843.31 o 
   1   2   2     1785.33     1516.76     33.56 o 
   2   2   2     1234.18     1070.35     25.73 o 
   3   2   2        4.36        4.45      3.33 o 
   4   2   2        0.43        2.35      4.23 o 
   5   2   2      307.00      303.16     11.60 o 
   6   2   2        2.19       10.52      8.78 o 
   7   2   2       36.46       51.14      5.91 o 
   8   2   2      167.27      156.58      8.79 o 
   9   2   2      268.13      275.58     19.51 o 
  10   2   2      136.05      150.80     19.07 o 
  11   2   2      376.62      375.58     25.46 o 
  12   2   2      820.73      815.21     37.88 o 
  13   2   2       11.07       14.23      9.76 o 
  14   2   2       41.42       35.07     16.90 o 
  15   2   2        8.98        6.16     10.80 o 
  16   2   2       84.93       66.57     15.57 o 
 -17   3   2        2.13        6.91     14.29 o 
 -16   3   2        2.30       13.35     10.54 o 
 -15   3   2       86.49       94.31     22.43 o 
 -14   3   2       18.13       21.29      8.83 o 
 -13   3   2        5.94       14.43      6.71 o 
 -12   3   2      315.88      300.40     17.60 o 
 -11   3   2        4.99        6.38      6.91 o 
 -10   3   2      166.48      167.65     12.76 o 
  -9   3   2      225.56      232.05     13.32 o 
  -8   3   2      361.43      407.47     16.67 o 
  -7   3   2       16.01       23.44      4.28 o 
  -6   3   2       24.79       31.30      4.06 o 
  -5   3   2     1291.40     1231.50     33.25 o 
  -4   3   2      976.54      911.75     18.46 o 
  -3   3   2      910.27      962.05     19.98 o 
  -2   3   2        8.07       11.58      3.95 o 
  -1   3   2     1980.66     2078.51     48.43 o 
   0   3   2       42.70       48.21      4.69 o 
   1   3   2      550.77      519.48     14.19 o 
   2   3   2      645.87      507.36     46.28 o 
   3   3   2     1337.28     1429.96     28.44 o 
   4   3   2     1521.58     1451.09     26.28 o 
   5   3   2       31.23       36.68      5.53 o 
   6   3   2      373.45      349.99     16.96 o 
   7   3   2       43.32       54.93      7.01 o 
   8   3   2      101.05      113.50      9.45 o 
   9   3   2      604.53      478.56     21.58 o 
  10   3   2      142.04      151.30     16.04 o 
  11   3   2      121.16      120.24     15.10 o 
  12   3   2        2.68        4.93      8.70 o 
  13   3   2        2.26        1.21     10.87 o 
  14   3   2       97.81      131.80     19.75 o 
  15   3   2       26.40       39.73     14.81 o 
 -16   4   2       10.18       15.03     12.74 o 
 -15   4   2       19.62       26.14     12.50 o 
 -14   4   2       42.27       24.47     14.94 o 
 -13   4   2        4.14        4.44      9.02 o 
 -12   4   2        2.73        3.70      8.93 o 
 -11   4   2      113.16      119.44     14.64 o 
 -10   4   2      254.63      268.65     19.37 o 
  -9   4   2        0.23        3.04      7.67 o 
  -8   4   2        3.80        6.62      7.03 o 
  -7   4   2      174.20      187.72     14.05 o 
  -6   4   2      617.13      602.97     15.01 o 
  -5   4   2      495.36      513.36     16.66 o 
  -4   4   2      157.13      136.66      8.96 o 
  -3   4   2      332.06      370.44     31.54 o 
  -2   4   2      618.18      614.47     24.25 o 
  -1   4   2      139.39      155.06      7.89 o 
   0   4   2     1405.83     1281.56     64.38 o 
   1   4   2     1543.55     1351.68     89.26 o 
   2   4   2     1264.63     1092.51    157.27 o 
   3   4   2        1.11        9.30      4.66 o 
   4   4   2      179.92      167.83     24.07 o 
   5   4   2      339.01      315.09     13.92 o 
   6   4   2      984.87      901.44     33.75 o 
   7   4   2        5.57        3.43      4.56 o 
   8   4   2      203.06      223.89     13.03 o 
   9   4   2       25.35       22.99      8.34 o 
  10   4   2      434.81      340.60     71.21 o 
  11   4   2        0.19       -6.71     10.31 o 
  12   4   2       10.39       46.19     26.60 o 
  13   4   2        7.66       10.59     11.24 o 
  14   4   2       65.15       80.63     17.31 o 
  15   4   2       10.95       39.55     21.09 o 
 -15   5   2       54.47       51.35     14.10 o 
 -14   5   2        1.14       10.03     10.45 o 
 -13   5   2       20.55       22.55     10.85 o 
 -12   5   2       40.53       48.51     11.02 o 
 -11   5   2       62.41       69.39     12.45 o 
 -10   5   2       41.41       49.98     11.45 o 
  -9   5   2      155.85      145.15     14.93 o 
  -8   5   2      254.39      283.72     20.56 o 
  -7   5   2      228.07      211.62     17.52 o 
  -6   5   2      309.18      302.81     24.17 o 
  -5   5   2      173.06      167.17     11.42 o 
  -4   5   2      436.96      416.15     18.14 o 
  -3   5   2      124.90      125.64     10.52 o 
  -2   5   2      253.33      262.86     15.21 o 
  -1   5   2      638.17      631.89     34.53 o 
   0   5   2      887.18      898.31     26.89 o 
   1   5   2      232.95      232.14     11.76 o 
   2   5   2       42.82       37.93      5.83 o 
   3   5   2       30.51       55.68      7.17 o 
   4   5   2      851.96      815.18     23.28 o 
   5   5   2      333.22      333.18     15.27 o 
   6   5   2       15.53       37.64     24.44 o 
   7   5   2        1.89        2.23      4.70 o 
   8   5   2      591.41      457.97     91.07 o 
   9   5   2       26.63       18.98     10.06 o 
  10   5   2      131.32      127.76     14.49 o 
  11   5   2       60.80       51.35     17.52 o 
  12   5   2        5.75       -1.49     23.88 o 
  13   5   2       41.40       23.17     17.75 o 
  14   5   2       10.80       -1.82     17.21 o 
 -14   6   2       61.31       65.42     14.70 o 
 -13   6   2       37.71       51.33     11.38 o 
 -12   6   2        0.15       10.26      9.35 o 
 -11   6   2        3.50        2.38      9.18 o 
 -10   6   2        3.79       -4.13      9.87 o 
  -9   6   2       93.50       79.07     14.47 o 
  -8   6   2      142.03      128.63     18.48 o 
  -7   6   2       22.65       19.90     10.97 o 
  -6   6   2      700.75      646.84     35.05 o 
  -5   6   2      182.03      191.53     18.26 o 
  -4   6   2      207.08      268.98     37.45 o 
  -3   6   2       88.29       78.82      9.76 o 
  -2   6   2     1557.24     1568.51     44.48 o 
  -1   6   2      305.47      243.58     60.50 o 
   0   6   2      142.53      118.50     11.76 o 
   1   6   2       32.96       37.55      8.32 o 
   2   6   2       53.26       55.65      7.40 o 
   3   6   2      161.42      177.67     11.58 o 
   4   6   2       56.18       70.79      8.41 o 
   5   6   2       44.81       44.62      8.36 o 
   6   6   2      469.85      471.52     22.25 o 
   7   6   2        0.38       -1.46      6.43 o 
   8   6   2        1.43        7.70      9.16 o 
   9   6   2       11.84       12.12      9.49 o 
  10   6   2      232.24      212.09     20.52 o 
  11   6   2       20.54       21.74     15.32 o 
  12   6   2        1.62       -2.92     15.95 o 
  13   6   2        1.38       22.55     24.21 o 
 -13   7   2        5.86       17.13     16.42 o 
 -12   7   2       11.93       -2.87     20.80 o 
 -11   7   2      103.97      111.97     19.19 o 
 -10   7   2       95.77      109.86     17.42 o 
  -9   7   2        0.01       -9.68      9.68 o 
  -8   7   2        0.60        1.52     10.19 o 
  -7   7   2        1.24       -6.01     10.41 o 
  -6   7   2      254.11      307.27     26.33 o 
  -5   7   2       71.99       56.08     14.03 o 
  -4   7   2        6.00       15.84     10.29 o 
  -3   7   2        2.63        3.10      8.96 o 
  -2   7   2     2117.19     2287.70     52.09 o 
  -1   7   2       50.57       59.79      9.31 o 
   0   7   2       82.48      111.51     12.06 o 
   1   7   2       41.31       53.17     10.24 o 
   2   7   2     3635.11     3720.92    215.44 o 
   3   7   2       59.83       49.30     11.87 o 
   4   7   2        8.94       11.46      7.43 o 
   5   7   2        3.75       -1.35      7.90 o 
   6   7   2      459.78      407.60     24.87 o 
   7   7   2       91.86       81.78     12.95 o 
   8   7   2       16.48       22.60      9.87 o 
   9   7   2        7.54       24.86     12.23 o 
  10   7   2       23.29       38.28     10.83 o 
  11   7   2        5.42        9.62     15.01 o 
 -11   8   2        7.49       16.98     12.20 o 
 -10   8   2       92.85       82.61     19.37 o 
  -9   8   2        6.91        5.57     10.70 o 
  -8   8   2        0.21       19.51     11.27 o 
  -7   8   2       27.60       32.62     12.25 o 
  -6   8   2      333.16      306.99     25.36 o 
  -5   8   2      696.94      747.48     67.45 o 
  -4   8   2       25.71       37.32     12.32 o 
  -3   8   2      260.94      251.99     24.53 o 
  -2   8   2       22.50       43.17     13.15 o 
  -1   8   2      259.02      277.04     21.57 o 
   0   8   2        9.06       12.37      8.60 o 
   1   8   2      121.78      111.45     15.18 o 
   2   8   2       28.70       38.20     10.81 o 
   3   8   2       80.60       88.36     20.34 o 
   4   8   2       89.38       70.15     24.49 o 
   5   8   2      215.51      251.36     25.04 o 
   6   8   2      104.27      106.10     18.14 o 
   7   8   2       54.39       52.93     13.02 o 
   8   8   2        1.04        9.78     21.06 o 
   9   8   2      142.76      127.02     19.82 o 
  -8   9   2        0.30       18.78     13.69 o 
  -7   9   2      143.98      161.22     22.84 o 
  -6   9   2        8.18       18.23     12.10 o 
  -5   9   2        7.91       26.73     20.92 o 
  -4   9   2       18.43       42.27     14.31 o 
  -3   9   2       47.07       45.84     12.85 o 
  -2   9   2        0.17       29.06     12.11 o 
  -1   9   2       81.43      108.24     27.00 o 
   0   9   2       44.93       36.98     14.05 o 
   1   9   2      106.17      128.32     17.28 o 
   2   9   2       14.96       19.40     10.88 o 
   3   9   2       17.95       32.76     13.62 o 
   4   9   2       40.65       46.79     16.97 o 
   5   9   2        0.04       13.41     10.73 o 
   6   9   2       34.02       51.66     16.04 o 
   7   9   2       28.54       35.65     17.91 o 
  -3  10   2       75.33      147.21     30.79 o 
  -2  10   2        2.07        1.79     15.38 o 
  -1  10   2       15.05       22.09     15.15 o 
   0  10   2       26.32       30.37     14.93 o 
   1  10   2       80.70       82.21     18.61 o 
 -18   1   3        9.56       19.50     23.96 o 
 -17   1   3       81.97       72.13     15.10 o 
 -16   1   3      184.19      202.21     19.13 o 
 -15   1   3       26.01       38.08     10.99 o 
 -14   1   3        0.18        3.64      8.57 o 
 -13   1   3     1216.87     1215.80     59.05 o 
 -12   1   3      847.29      845.40     27.76 o 
 -11   1   3       33.19       36.21      7.40 o 
 -10   1   3      444.96      445.10     16.83 o 
  -9   1   3      683.40      697.72     19.94 o 
  -8   1   3        7.70       18.36      4.28 o 
  -7   1   3      791.48      858.21     95.23 o 
  -6   1   3       44.09       46.63      4.31 o 
  -5   1   3      383.76      370.26      9.56 o 
  -4   1   3     1320.80     1224.55     51.89 o 
  -3   1   3      469.91      388.72     10.99 o 
  -2   1   3      111.40      112.76      5.83 o 
  -1   1   3    10311.62     8830.53   1550.49 o 
   0   1   3      273.08      238.53      7.91 o 
   1   1   3       48.99       45.47      4.21 o 
   2   1   3      214.32      176.07     11.46 o 
   3   1   3      561.61      518.41     24.70 o 
   4   1   3      894.57      901.18     27.05 o 
   5   1   3      285.37      270.69     27.00 o 
   6   1   3       27.24       29.74      9.06 o 
   7   1   3     1551.07     1379.77     35.12 o 
   8   1   3      274.54      272.71     19.25 o 
   9   1   3        2.11       -0.89      7.44 o 
  10   1   3       74.85       76.41     12.49 o 
  11   1   3      500.62      527.10     29.90 o 
  12   1   3        0.57        8.63      7.87 o 
  13   1   3       35.89       35.14     11.48 o 
  14   1   3        4.45        8.16     11.26 o 
  15   1   3       43.38       43.65     12.63 o 
 -17   2   3      118.99      100.46     22.77 o 
 -16   2   3        2.06       13.04     11.28 o 
 -15   2   3       18.49       19.91      8.19 o 
 -14   2   3      391.44      411.67     25.71 o 
 -13   2   3      574.94      570.71     24.37 o 
 -12   2   3       40.28       40.02      8.61 o 
 -11   2   3       60.21       47.87     10.04 o 
 -10   2   3       46.41       48.74      7.65 o 
  -9   2   3      160.33      165.36     11.46 o 
  -8   2   3     1289.21     1301.00     35.18 o 
  -7   2   3      228.21      230.17     12.05 o 
  -6   2   3        0.15        3.74      4.23 o 
  -5   2   3       49.13       50.18      5.98 o 
  -4   2   3      594.25      663.01     22.99 o 
  -3   2   3       88.96       91.02      6.41 o 
  -2   2   3     6084.87     6102.92     87.23 o 
  -1   2   3      268.94      229.31      8.97 o 
   0   2   3     3196.73     3227.09     74.69 o 
   1   2   3      306.83      240.03     51.90 o 
   2   2   3     1482.59     1445.79     24.46 o 
   3   2   3       19.24       19.17      4.01 o 
   4   2   3       22.44       26.22      4.55 o 
   5   2   3      138.05      140.72      9.41 o 
   6   2   3        1.55       11.31      5.18 o 
   7   2   3      115.35      125.79     10.87 o 
   8   2   3        5.05       -0.72      8.19 o 
   9   2   3        1.15       13.39      8.12 o 
  10   2   3      518.62      566.69     30.40 o 
  11   2   3      153.23      173.42     18.62 o 
  12   2   3       10.09       11.36      9.15 o 
  13   2   3       83.00      118.89     16.66 o 
  14   2   3      237.36      265.30     24.23 o 
  15   2   3       41.96       68.64     16.85 o 
 -17   3   3       46.70       58.36     18.89 o 
 -16   3   3        0.21       10.80      8.45 o 
 -15   3   3        0.07       14.25      8.38 o 
 -14   3   3       63.44       65.65     11.87 o 
 -13   3   3       14.40       13.68      8.53 o 
 -12   3   3       40.80       36.65     10.33 o 
 -11   3   3        0.04        1.16      6.67 o 
 -10   3   3       23.08       14.89      6.60 o 
  -9   3   3        7.48       10.89      5.59 o 
  -8   3   3       54.76       54.49      6.36 o 
  -7   3   3      367.19      352.43     14.19 o 
  -6   3   3        6.44        1.97      3.78 o 
  -5   3   3       47.19       50.25      5.65 o 
  -4   3   3       77.51       69.91      8.83 o 
  -3   3   3       20.01       33.65      4.81 o 
  -2   3   3      506.34      494.39     19.88 o 
  -1   3   3      511.72      541.83     15.00 o 
   0   3   3       12.79       14.20      6.43 o 
   1   3   3       37.09       47.21      6.82 o 
   2   3   3     2986.62     3159.65     76.41 o 
   3   3   3      310.87      235.65     45.18 o 
   4   3   3      423.37      419.52     16.00 o 
   5   3   3      193.63      173.57     10.77 o 
   6   3   3       40.20       54.38      6.60 o 
   7   3   3      666.93      651.91     40.76 o 
   8   3   3       85.02       79.80      9.59 o 
   9   3   3        3.42        3.86      7.26 o 
  10   3   3      134.01      140.79     15.72 o 
  11   3   3       20.29       22.51      9.87 o 
  12   3   3       37.83       61.23     22.68 o 
  13   3   3      160.29      140.29     17.87 o 
  14   3   3        1.70        6.79     11.92 o 
  15   3   3       33.50       39.97     15.33 o 
 -16   4   3        5.64       -6.43      9.10 o 
 -15   4   3       21.28       22.62      9.84 o 
 -14   4   3       19.33       29.10     10.84 o 
 -13   4   3        3.32        5.20      8.34 o 
 -12   4   3       71.15       69.60     12.49 o 
 -11   4   3        7.42       13.22      9.99 o 
 -10   4   3      146.57      146.31     16.23 o 
  -9   4   3        0.29        5.66      8.19 o 
  -8   4   3       13.59       18.50      9.91 o 
  -7   4   3        8.18        9.85      6.13 o 
  -6   4   3     1082.55      989.13     36.74 o 
  -5   4   3       22.26       16.30      4.08 o 
  -4   4   3       25.78       21.61      4.86 o 
  -3   4   3      144.18      159.17      9.85 o 
  -2   4   3     3088.48     2946.44     85.89 o 
  -1   4   3       25.71       41.07      9.35 o 
   0   4   3        7.05       11.52      3.54 o 
   1   4   3       32.26       42.72      5.52 o 
   2   4   3      277.07      310.56     17.02 o 
   3   4   3     1821.78     1787.78     70.25 o 
   4   4   3      222.75      239.17     12.87 o 
   5   4   3      579.22      515.88     30.17 o 
   6   4   3        5.04        9.25      4.66 o 
   7   4   3        4.55       17.41      7.02 o 
   8   4   3      129.71      150.32     12.82 o 
   9   4   3      370.57      367.53     25.45 o 
  10   4   3       95.49       95.88     13.67 o 
  11   4   3       34.54       30.35     11.67 o 
  12   4   3        1.05        3.25     12.48 o 
  13   4   3       22.06       43.07     26.28 o 
  14   4   3       69.18       43.68     26.91 o 
 -15   5   3       11.87       15.90     10.02 o 
 -14   5   3      155.94      169.39     18.67 o 
 -13   5   3       54.57       61.81     15.32 o 
 -12   5   3      199.06      208.44     19.62 o 
 -11   5   3      121.05      123.32     15.01 o 
 -10   5   3      483.20      471.68     27.35 o 
  -9   5   3       35.96       44.75     11.55 o 
  -8   5   3      107.49      125.31     17.47 o 
  -7   5   3        4.67        2.24      7.91 o 
  -6   5   3      904.56      812.90     31.87 o 
  -5   5   3     1467.51     1467.38     43.17 o 
  -4   5   3       48.35       53.08     17.41 o 
  -3   5   3      334.72      352.07     16.79 o 
  -2   5   3      556.61      557.07     21.60 o 
  -1   5   3       37.26       46.75      7.63 o 
   0   5   3      175.36      187.34     10.10 o 
   1   5   3        2.56        6.30      4.42 o 
   2   5   3      356.20      327.77     17.75 o 
   3   5   3       43.23       52.79      7.71 o 
   4   5   3       15.03       22.77      5.16 o 
   5   5   3        1.65       25.68      8.97 o 
   6   5   3        4.47       16.48      5.82 o 
   7   5   3       94.67       93.80     10.06 o 
   8   5   3       80.33       96.77     10.90 o 
   9   5   3        4.61       21.12     11.20 o 
  10   5   3        3.97        1.36      8.35 o 
  11   5   3        4.02       11.54     10.47 o 
  12   5   3       41.43       27.25     15.18 o 
  13   5   3        1.33        8.42     16.94 o 
 -14   6   3       14.46       14.94     11.06 o 
 -13   6   3        6.59        8.37      9.28 o 
 -12   6   3      105.11       97.64     14.54 o 
 -11   6   3       44.56       38.29     11.67 o 
 -10   6   3      600.63      553.21     34.44 o 
  -9   6   3       21.70       22.15     10.57 o 
  -8   6   3        1.61        2.05      9.00 o 
  -7   6   3        2.05        9.71     14.03 o 
  -6   6   3       23.31       12.68      9.94 o 
  -5   6   3       46.57       36.98     12.61 o 
  -4   6   3      477.74      434.76     27.39 o 
  -3   6   3        2.42       11.72      5.72 o 
  -2   6   3      126.18      125.99     12.03 o 
  -1   6   3      573.80      636.07     26.46 o 
   0   6   3      225.92      242.82     16.09 o 
   1   6   3      353.57      311.49     19.61 o 
   2   6   3      803.82      566.26    147.51 o 
   3   6   3      170.27      146.47     26.72 o 
   4   6   3      109.26      100.62      9.08 o 
   5   6   3       71.83       69.98      9.01 o 
   6   6   3       79.89       83.84      9.21 o 
   7   6   3      157.43      144.90     15.28 o 
   8   6   3      468.38      426.02     25.20 o 
   9   6   3       60.27       85.23     17.30 o 
  10   6   3       33.98       48.24     15.37 o 
  11   6   3       15.46        8.86     18.20 o 
  12   6   3      108.59      120.47     41.04 o 
 -13   7   3        3.29      -11.42     24.91 o 
 -12   7   3        3.15       12.75     12.96 o 
 -11   7   3      209.32      175.47     21.34 o 
 -10   7   3       34.58        9.98     12.18 o 
  -9   7   3       22.62        2.78     12.68 o 
  -8   7   3        0.16       -6.67     12.45 o 
  -7   7   3        0.01       -0.13     10.87 o 
  -6   7   3      960.73      877.09     39.88 o 
  -5   7   3      252.52      257.01     22.48 o 
  -4   7   3       41.37       47.13     13.28 o 
  -3   7   3      238.72      228.09     21.84 o 
  -2   7   3      522.72      451.89     32.74 o 
  -1   7   3        0.44        5.04      6.91 o 
   0   7   3       71.09       74.69     10.01 o 
   1   7   3        0.20       18.21      7.12 o 
   2   7   3       91.26       93.09     13.10 o 
   3   7   3       14.62        7.38      7.39 o 
   4   7   3       16.96       15.06      8.36 o 
   5   7   3       54.05       35.40      9.60 o 
   6   7   3       36.07       39.13     11.98 o 
   7   7   3      149.39      147.99     18.30 o 
   8   7   3       25.38       32.81     12.34 o 
   9   7   3        1.93       23.40     10.87 o 
  10   7   3        8.41       23.45     12.73 o 
 -11   8   3        3.31       -6.82     11.70 o 
 -10   8   3       14.91       34.75     13.32 o 
  -9   8   3        0.94        5.68     10.88 o 
  -8   8   3      152.95      123.69     17.72 o 
  -7   8   3      128.19      131.64     18.78 o 
  -6   8   3      112.55       95.60     15.27 o 
  -5   8   3       41.56       44.31     13.15 o 
  -4   8   3        2.71        5.47     11.64 o 
  -3   8   3      395.31      382.00     32.45 o 
  -2   8   3      284.19      265.05     26.04 o 
  -1   8   3      301.84      357.16     30.50 o 
   0   8   3        0.18       51.85     40.51 o 
   1   8   3       45.39       43.53     11.46 o 
   2   8   3       94.07       97.09     14.02 o 
   3   8   3       18.21       28.06     10.06 o 
   4   8   3       10.24       24.15     10.80 o 
   5   8   3       30.26       29.16     10.02 o 
   6   8   3        9.21       16.69     11.41 o 
   7   8   3        0.15        2.75      9.62 o 
   8   8   3        9.59       13.60     13.43 o 
  -8   9   3        1.97      -13.14     15.61 o 
  -7   9   3        1.40        1.91     11.86 o 
  -6   9   3       17.86       57.13     18.86 o 
  -5   9   3       21.30       37.80     12.22 o 
  -4   9   3        0.38       13.59     15.24 o 
  -3   9   3       20.93       43.00     13.74 o 
  -2   9   3       12.84       28.87     11.35 o 
  -1   9   3       22.06       34.85     25.83 o 
   0   9   3        9.41       23.36     18.82 o 
   1   9   3       55.37       83.56     19.03 o 
   2   9   3        6.30       18.18     10.19 o 
   3   9   3      235.26      296.53     25.04 o 
   4   9   3      132.69      148.00     32.30 o 
   5   9   3       16.24       24.89     12.09 o 
   6   9   3       37.22       22.84     13.05 o 
 -18   0   4       47.72       71.80     50.24 o 
 -17   0   4       58.91       72.94     18.25 o 
 -16   0   4        1.57        8.35     12.15 o 
 -15   0   4        0.89       -7.93     10.53 o 
 -14   0   4      524.04      585.36     54.31 o 
 -13   0   4       44.71       23.41     15.10 o 
 -12   0   4      177.29      208.73     39.05 o 
 -11   0   4      631.42      719.10     35.32 o 
 -10   0   4      946.38      930.10     31.83 o 
  -9   0   4      439.89      450.12     21.36 o 
  -8   0   4     1652.21     1864.46     41.84 o 
  -7   0   4       60.43       67.42      8.62 o 
  -6   0   4       82.30       77.90      8.44 o 
  -5   0   4     1817.09     1722.87     75.95 o 
  -4   0   4       25.43       23.60      6.07 o 
  -3   0   4     6493.27     6626.92     69.39 o 
  -2   0   4      166.98      164.87     10.53 o 
  -1   0   4     6361.59     7160.52    138.10 o 
   0   0   4     6778.18     7154.99    268.90 o 
   1   0   4       29.03       35.68      5.23 o 
   2   0   4     1317.87     1376.88     47.46 o 
   3   0   4     2859.64     2527.60     61.24 o 
   4   0   4     1851.39     1689.75     54.99 o 
   5   0   4      104.89      123.82     16.01 o 
   6   0   4      350.16      316.67     49.66 o 
   7   0   4     1015.67      904.16     45.71 o 
   8   0   4       39.47       57.66     15.58 o 
   9   0   4        0.98       10.16     10.92 o 
  10   0   4       10.42       13.04     12.06 o 
  11   0   4       23.48       27.99     14.37 o 
  12   0   4       49.72       44.30     29.52 o 
  13   0   4        3.14      -10.04     13.54 o 
  14   0   4       27.68       41.33     17.15 o 
  15   0   4        3.60        5.30     14.83 o 
 -18   1   4       30.40       49.78     12.15 o 
 -17   1   4      106.20      102.93     14.12 o 
 -16   1   4        1.27        8.92      8.78 o 
 -15   1   4      195.08      199.60     18.67 o 
 -14   1   4       11.63       17.82      9.74 o 
 -13   1   4      337.59      336.95     22.31 o 
 -12   1   4      127.16      122.77     11.90 o 
 -11   1   4      143.07      146.40     11.91 o 
 -10   1   4        0.08        3.79      5.58 o 
  -9   1   4        0.33        6.01      3.87 o 
  -8   1   4       32.07       45.89      5.78 o 
  -7   1   4       12.64       13.23      3.55 o 
  -6   1   4     1152.17     1067.35     22.10 o 
  -5   1   4        0.02        1.38      3.42 o 
  -4   1   4     2730.45     2561.28     76.27 o 
  -3   1   4      737.35      836.16     18.13 o 
  -2   1   4     1486.34     1508.98     22.81 o 
  -1   1   4     1203.67      852.71    160.60 o 
   0   1   4      110.17      116.37      6.59 o 
   1   1   4      927.29      978.82     19.27 o 
   2   1   4      263.95      265.28     15.24 o 
   3   1   4      680.72      633.41     17.68 o 
   4   1   4      233.57      225.55     13.52 o 
   5   1   4        1.21        7.20      3.45 o 
   6   1   4      115.47      120.84     12.29 o 
   7   1   4      320.05      302.81     21.59 o 
   8   1   4       79.45       74.20     11.78 o 
   9   1   4       81.08       99.18     14.11 o 
  10   1   4      129.32      142.22     17.24 o 
  11   1   4       21.84       24.07     10.52 o 
  12   1   4       13.22        8.53      9.51 o 
  13   1   4        2.94       -1.14      9.28 o 
  14   1   4       89.90       89.12     15.02 o 
  15   1   4        0.72       -0.71     11.25 o 
 -17   2   4      162.87      157.92     20.96 o 
 -16   2   4       83.84       66.39     14.11 o 
 -15   2   4      179.20      165.15     19.86 o 
 -14   2   4      308.09      291.32     29.88 o 
 -13   2   4       36.36       21.07      9.88 o 
 -12   2   4        1.36        5.47      6.81 o 
 -11   2   4        0.04       10.37      7.22 o 
 -10   2   4       33.60       37.13      8.20 o 
  -9   2   4      779.30     1008.23     90.26 o 
  -8   2   4        8.78       20.51      5.64 o 
  -7   2   4      171.06      174.14     11.58 o 
  -6   2   4      130.21      128.41      9.47 o 
  -5   2   4      683.42      659.97     19.57 o 
  -4   2   4       91.36       92.17      6.95 o 
  -3   2   4      935.27      949.69     19.07 o 
  -2   2   4      475.01      504.18     13.25 o 
  -1   2   4        3.31        2.60      2.91 o 
   0   2   4      574.79      535.40     72.18 o 
   1   2   4        1.64        6.27      3.52 o 
   2   2   4      445.42      427.30     15.05 o 
   3   2   4      554.91      575.06     16.10 o 
   4   2   4      115.84      121.24      7.21 o 
   5   2   4       44.72       42.41      6.20 o 
   6   2   4        4.84        7.02      4.97 o 
   7   2   4        2.91        4.94      7.11 o 
   8   2   4      103.98      108.65     13.96 o 
   9   2   4        4.43        6.00      8.23 o 
  10   2   4      104.65      111.69     14.94 o 
  11   2   4        0.12        5.40      8.58 o 
  12   2   4       22.24       27.73     10.37 o 
  13   2   4       23.27       24.41     10.02 o 
  14   2   4       56.75       92.26     15.89 o 
 -17   3   4       27.90       35.87     15.18 o 
 -16   3   4       46.37       53.30     12.75 o 
 -15   3   4       58.12       62.41     11.98 o 
 -14   3   4        2.95        3.64      8.48 o 
 -13   3   4      147.92      143.40     15.49 o 
 -12   3   4       14.45       16.17      9.16 o 
 -11   3   4       49.80       51.40     11.09 o 
 -10   3   4        7.55        6.75      7.59 o 
  -9   3   4       88.57      112.06     18.05 o 
  -8   3   4       32.82       34.69      6.01 o 
  -7   3   4      278.53      308.45     14.52 o 
  -6   3   4       53.06       58.76      6.94 o 
  -5   3   4       88.46       99.77      8.47 o 
  -4   3   4       51.94       49.39      5.88 o 
  -3   3   4       10.26       10.09      3.38 o 
  -2   3   4     1104.09     1184.23     51.71 o 
  -1   3   4      261.07      285.19     11.27 o 
   0   3   4      597.70      442.50     69.39 o 
   1   3   4      782.28      729.92     20.90 o 
   2   3   4      172.05      167.69     11.66 o 
   3   3   4      865.43      858.57     39.83 o 
   4   3   4      162.07      174.62     10.31 o 
   5   3   4      196.44      185.20     12.63 o 
   6   3   4       39.55       23.31      7.93 o 
   7   3   4        4.12        1.01      6.90 o 
   8   3   4       16.43       23.35      8.63 o 
   9   3   4        0.13       -0.73      8.66 o 
  10   3   4      132.86      141.26     16.88 o 
  11   3   4      249.09      243.95     21.71 o 
  12   3   4        0.00       10.85      9.20 o 
  13   3   4       14.80       16.89     11.29 o 
  14   3   4        2.09       -3.23     11.91 o 
 -16   4   4       11.32       19.13      9.48 o 
 -15   4   4        3.23        2.38      9.23 o 
 -14   4   4       30.41       23.63      9.39 o 
 -13   4   4       90.29       99.10     14.06 o 
 -12   4   4      103.28      100.50     14.05 o 
 -11   4   4       66.70       65.02     12.28 o 
 -10   4   4        7.57        5.13      9.06 o 
  -9   4   4       42.71       41.56     10.92 o 
  -8   4   4      153.70      134.29     14.79 o 
  -7   4   4       90.57       76.59     13.71 o 
  -6   4   4        0.06       -4.70      4.70 o 
  -5   4   4       92.29      110.29     11.90 o 
  -4   4   4        0.15        4.66      4.49 o 
  -3   4   4      202.71      205.45     14.83 o 
  -2   4   4        0.69        1.30      3.03 o 
  -1   4   4      578.33      598.72     38.13 o 
   0   4   4      156.38      150.89      9.00 o 
   1   4   4      772.65      742.25     76.84 o 
   2   4   4       42.81       52.25      6.89 o 
   3   4   4      647.47      592.53     19.64 o 
   4   4   4       47.88       40.07      7.21 o 
   5   4   4       68.18       73.79      8.71 o 
   6   4   4      165.14      181.02     17.00 o 
   7   4   4      235.78      256.67     20.11 o 
   8   4   4        0.29        3.90      7.98 o 
   9   4   4      168.31      158.65     18.84 o 
  10   4   4      243.57      271.52     21.94 o 
  11   4   4      352.93      339.05     29.15 o 
  12   4   4       43.22       26.75     11.02 o 
  13   4   4      101.99       77.97     18.75 o 
 -15   5   4        8.46       10.13      9.63 o 
 -14   5   4        1.56        5.17      9.12 o 
 -13   5   4        0.97       11.35     10.98 o 
 -12   5   4      151.82      143.00     16.55 o 
 -11   5   4        1.86        7.76      9.68 o 
 -10   5   4       43.33       61.61     12.34 o 
  -9   5   4       46.48       39.37     12.48 o 
  -8   5   4        0.08       -0.17      9.49 o 
  -7   5   4        0.75        6.89      8.42 o 
  -6   5   4        5.71        3.83      7.60 o 
  -5   5   4        0.12        1.73      7.69 o 
  -4   5   4       46.67       50.82      9.52 o 
  -3   5   4      157.88      147.52     11.54 o 
  -2   5   4       38.57       34.76      7.04 o 
  -1   5   4      129.00      107.65     10.57 o 
   0   5   4      229.03      194.48     15.98 o 
   1   5   4      428.67      445.91     16.62 o 
   2   5   4      147.91      154.03     10.09 o 
   3   5   4      148.25      152.28     11.16 o 
   4   5   4      194.40      237.31     33.40 o 
   5   5   4       86.74       78.08      9.43 o 
   6   5   4        0.14       -3.31      6.45 o 
   7   5   4      227.13      222.05     19.09 o 
   8   5   4      256.88      234.02     20.33 o 
   9   5   4      142.72      134.80     16.58 o 
  10   5   4        0.44       13.65      9.28 o 
  11   5   4      240.40      241.97     25.24 o 
  12   5   4       45.81       31.84     13.06 o 
 -14   6   4       28.95       33.32     11.25 o 
 -13   6   4       67.12       72.72     13.26 o 
 -12   6   4        7.72       18.46     14.04 o 
 -11   6   4      376.19      335.32     28.35 o 
 -10   6   4      319.33      285.02     22.67 o 
  -9   6   4      158.49      181.45     29.14 o 
  -8   6   4       66.58       58.69     12.84 o 
  -7   6   4      180.20      178.63     18.43 o 
  -6   6   4      266.86      263.63     22.61 o 
  -5   6   4       53.49       32.64     11.97 o 
  -4   6   4       41.48       41.60     12.84 o 
  -3   6   4       13.12        3.69     10.41 o 
  -2   6   4      101.64      104.68     10.91 o 
  -1   6   4        2.28        3.01      6.04 o 
   0   6   4       31.04       36.64      8.62 o 
   1   6   4       18.57       21.63      6.84 o 
   2   6   4      299.53      360.71     19.44 o 
   3   6   4       33.98       30.97      7.72 o 
   4   6   4       90.55       84.50     11.17 o 
   5   6   4      250.75      259.42     17.15 o 
   6   6   4       99.56      100.35     10.93 o 
   7   6   4       47.78       60.68     10.47 o 
   8   6   4      151.51      174.53     26.83 o 
   9   6   4      185.81      152.91     28.14 o 
  10   6   4        1.91        2.09     12.40 o 
  11   6   4        1.90       15.14     19.24 o 
 -13   7   4        2.81       20.43     11.90 o 
 -12   7   4        0.02       14.54      9.14 o 
 -11   7   4      156.36      149.87     18.36 o 
 -10   7   4        2.72       15.81     14.19 o 
  -9   7   4       98.70       72.76     23.72 o 
  -8   7   4       10.57        8.97     22.16 o 
  -7   7   4      450.89      437.73     45.43 o 
  -6   7   4      150.80      140.90     19.24 o 
  -5   7   4      244.02      219.42     22.48 o 
  -4   7   4      760.54      694.59     35.68 o 
  -3   7   4       14.61       24.32     10.48 o 
  -2   7   4       14.92       26.51     10.88 o 
  -1   7   4      192.81      188.99     14.89 o 
   0   7   4      303.16      281.05     19.95 o 
   1   7   4      176.22      195.02     15.89 o 
   2   7   4      167.40      162.15     15.76 o 
   3   7   4       62.42       75.36     10.28 o 
   4   7   4      176.14      157.81     21.11 o 
   5   7   4      104.31       89.72     14.65 o 
   6   7   4       44.48       45.39     11.45 o 
   7   7   4       23.14       25.88     10.27 o 
   8   7   4        0.68       -0.66     12.60 o 
   9   7   4       10.39      -26.53     26.53 o 
  10   7   4       18.80       12.44     30.01 o 
 -11   8   4       85.35       70.61     34.98 o 
 -10   8   4       94.82      153.04     54.64 o 
  -9   8   4      156.86      146.02     22.28 o 
  -8   8   4      149.10      139.95     18.79 o 
  -7   8   4       96.83       74.42     15.23 o 
  -6   8   4       11.78       20.52     11.65 o 
  -5   8   4        7.83       20.36     10.91 o 
  -4   8   4      449.53      415.15     29.84 o 
  -3   8   4      296.59      284.23     24.80 o 
  -2   8   4       69.95       59.07     18.79 o 
  -1   8   4        6.91       19.42     12.98 o 
   0   8   4      295.37      280.26     36.67 o 
   1   8   4       93.99      113.18     15.63 o 
   2   8   4       43.77       31.34     14.79 o 
   3   8   4       72.95       61.46     11.80 o 
   4   8   4        0.19        1.07      9.48 o 
   5   8   4       65.39       72.36     13.93 o 
   6   8   4        0.03        8.22     10.00 o 
   7   8   4        0.00        2.07      9.85 o 
  -7   9   4        7.66       24.04     13.32 o 
  -6   9   4       19.60       30.84     13.66 o 
  -5   9   4        0.70       19.99     13.82 o 
  -4   9   4       15.16       27.41     14.53 o 
  -3   9   4       21.46       39.19     18.46 o 
  -2   9   4       33.66       55.03     15.44 o 
  -1   9   4        2.52       34.53     17.03 o 
   0   9   4        5.16       17.43     17.67 o 
   1   9   4       45.74       61.90     15.95 o 
   2   9   4      156.06      165.16     24.21 o 
   3   9   4       14.58       31.43     10.42 o 
   4   9   4        7.39       11.18      9.83 o 
 -18   1   5       38.29       31.98     13.71 o 
 -17   1   5       26.41       12.23     10.54 o 
 -16   1   5      101.55      105.36     14.74 o 
 -15   1   5       27.02       44.51     21.13 o 
 -14   1   5       17.16       18.00     12.54 o 
 -13   1   5        4.71       13.98      8.57 o 
 -12   1   5       23.68       36.78      8.73 o 
 -11   1   5      347.67      378.63     18.44 o 
 -10   1   5     1330.27     1258.43     32.29 o 
  -9   1   5      370.94      327.73     28.70 o 
  -8   1   5      110.35      110.35     14.44 o 
  -7   1   5       49.43       60.89      5.59 o 
  -6   1   5     1320.10     1204.84     27.83 o 
  -5   1   5     1149.93     1147.50     25.92 o 
  -4   1   5      226.13      250.49     15.99 o 
  -3   1   5     1789.09     1989.46     29.87 o 
  -2   1   5       48.23       50.54      6.53 o 
  -1   1   5     1117.99     1193.84     21.82 o 
   0   1   5      481.82      552.34     15.18 o 
   1   1   5      602.48      611.84     19.22 o 
   2   1   5      578.40      641.70     16.98 o 
   3   1   5      179.54      216.06     13.58 o 
   4   1   5        0.49       10.47      5.69 o 
   5   1   5      153.73      152.73     14.18 o 
   6   1   5       24.24       28.32      8.65 o 
   7   1   5       19.23       22.05      7.30 o 
   8   1   5       16.75       16.77      7.90 o 
   9   1   5        0.02        1.80      8.13 o 
  10   1   5       14.33       15.71     10.01 o 
  11   1   5       14.77       25.21     10.15 o 
  12   1   5        3.47        7.30      9.42 o 
  13   1   5       26.06       25.32     11.10 o 
  14   1   5        3.57       13.04     10.31 o 
 -17   2   5      113.48      119.54     22.36 o 
 -16   2   5       25.46       29.29     12.18 o 
 -15   2   5        0.93        5.26     11.20 o 
 -14   2   5       26.06       31.67     12.05 o 
 -13   2   5       85.04       84.96     12.73 o 
 -12   2   5        3.48       14.48      7.83 o 
 -11   2   5       75.42       79.84     10.75 o 
 -10   2   5      174.52      199.59     18.22 o 
  -9   2   5      371.01      377.30     19.79 o 
  -8   2   5     1182.89     1246.32     31.73 o 
  -7   2   5      274.20      271.48     14.72 o 
  -6   2   5      129.87      124.02      6.91 o 
  -5   2   5      125.18      117.87      7.96 o 
  -4   2   5     1002.25      976.18     27.53 o 
  -3   2   5      951.78     1050.54     21.88 o 
  -2   2   5       97.62      107.76      7.28 o 
  -1   2   5        6.76        7.85      3.59 o 
   0   2   5      715.12      736.68     18.41 o 
   1   2   5       19.96       40.08      5.24 o 
   2   2   5      604.87      607.35     17.61 o 
   3   2   5      410.83      388.87     14.46 o 
   4   2   5      241.07      235.35     12.79 o 
   5   2   5        5.36       13.91      6.22 o 
   6   2   5        9.97        7.09      6.70 o 
   7   2   5       52.55       58.48     11.69 o 
   8   2   5       64.52       55.98     10.90 o 
   9   2   5       86.38       99.01     14.84 o 
  10   2   5       29.92       23.49      9.53 o 
  11   2   5       13.33       19.79      9.41 o 
  12   2   5        7.15       23.91     10.90 o 
  13   2   5       38.28       61.12     13.72 o 
 -17   3   5        1.29       12.06     10.16 o 
 -16   3   5       13.31       13.13     10.20 o 
 -15   3   5       57.32       60.68     13.41 o 
 -14   3   5      138.22      123.43     14.66 o 
 -13   3   5       27.55       24.31     10.92 o 
 -12   3   5       61.67       74.81     13.09 o 
 -11   3   5      228.03      238.73     19.62 o 
 -10   3   5       37.83       38.76     10.52 o 
  -9   3   5        0.28        0.17      6.97 o 
  -8   3   5       31.91       36.73      8.45 o 
  -7   3   5      650.63      564.04     24.83 o 
  -6   3   5      234.86      213.94     12.48 o 
  -5   3   5       11.01        8.48      3.67 o 
  -4   3   5      377.43      386.16     14.22 o 
  -3   3   5      127.50      120.01      7.52 o 
  -2   3   5        0.04        6.24      3.37 o 
  -1   3   5      525.51      512.85     56.05 o 
   0   3   5      113.29      156.28      9.29 o 
   1   3   5      580.76      465.90     74.70 o 
   2   3   5        2.64       14.94      5.77 o 
   3   3   5      246.23      252.44     14.72 o 
   4   3   5      419.31      406.45     18.41 o 
   5   3   5      459.62      434.48     23.76 o 
   6   3   5        2.42        7.95      7.09 o 
   7   3   5      143.23      165.23     16.93 o 
   8   3   5       78.54       66.10     12.18 o 
   9   3   5       89.34       83.50     13.94 o 
  10   3   5      242.94      278.89     23.59 o 
  11   3   5       54.27       58.93     12.92 o 
  12   3   5      136.86      143.45     19.32 o 
  13   3   5       76.80       79.78     14.45 o 
 -16   4   5        9.95        9.54      9.10 o 
 -15   4   5      188.18      165.27     17.65 o 
 -14   4   5       11.29       22.75      9.24 o 
 -13   4   5       36.68       39.74     11.37 o 
 -12   4   5      172.36      182.03     18.31 o 
 -11   4   5       58.83       60.25     12.68 o 
 -10   4   5       67.96       80.02     13.84 o 
  -9   4   5       63.25       62.44     15.70 o 
  -8   4   5      626.26      604.44     29.18 o 
  -7   4   5      717.14      692.70     29.53 o 
  -6   4   5       13.83       14.24      7.58 o 
  -5   4   5      490.83      437.67     22.49 o 
  -4   4   5      167.27      174.93     14.79 o 
  -3   4   5     1359.49     1402.65     34.07 o 
  -2   4   5       20.60       52.23      7.77 o 
  -1   4   5      961.55      974.00     36.78 o 
   0   4   5      404.87      360.51     44.74 o 
   1   4   5      198.70      197.26     15.87 o 
   2   4   5        0.51       11.73      5.21 o 
   3   4   5        5.46        6.19      4.73 o 
   4   4   5        1.57        1.38      5.48 o 
   5   4   5      369.72      411.26     20.61 o 
   6   4   5      395.79      455.14     26.65 o 
   7   4   5       76.03       81.35     13.08 o 
   8   4   5        3.21       11.79      8.88 o 
   9   4   5      484.58      495.53     36.86 o 
  10   4   5        7.81        9.00      9.04 o 
  11   4   5        3.69       -2.92      8.46 o 
  12   4   5      108.62       97.57     16.20 o 
 -15   5   5      150.58      168.05     20.66 o 
 -14   5   5      160.53      155.32     18.00 o 
 -13   5   5      419.94      410.62     41.83 o 
 -12   5   5      256.04      255.63     26.41 o 
 -11   5   5      406.37      323.64     27.38 o 
 -10   5   5       15.94       11.89      9.52 o 
  -9   5   5      352.85      325.37     22.94 o 
  -8   5   5       82.95       91.38     14.11 o 
  -7   5   5       24.07       32.71     10.97 o 
  -6   5   5       50.27       32.60      9.63 o 
  -5   5   5      231.25      201.55     17.32 o 
  -4   5   5        4.16        2.89      8.16 o 
  -3   5   5      477.88      477.58     26.46 o 
  -2   5   5      315.89      322.36     19.94 o 
  -1   5   5      181.96      193.65     15.41 o 
   0   5   5       61.52       69.30     10.24 o 
   1   5   5       77.84       69.33     10.37 o 
   2   5   5       15.37       20.80      5.65 o 
   3   5   5      183.40      183.81     12.37 o 
   4   5   5       84.43       94.19     10.48 o 
   5   5   5      351.59      319.61     37.67 o 
   6   5   5      346.21      382.42     25.03 o 
   7   5   5       21.86      131.54    132.37 o 
   8   5   5      120.18      120.73     16.56 o 
   9   5   5        1.15        2.85      8.21 o 
  10   5   5       15.03       13.74     10.30 o 
  11   5   5        0.03       -1.76      8.90 o 
 -14   6   5       11.74        9.81      9.78 o 
 -13   6   5       26.04       20.87     10.59 o 
 -12   6   5       85.58       70.15     13.72 o 
 -11   6   5      122.91      126.64     17.24 o 
 -10   6   5      319.66      300.76     25.60 o 
  -9   6   5      102.75       95.68     14.05 o 
  -8   6   5       95.74       97.07     14.66 o 
  -7   6   5       71.16       81.85     14.91 o 
  -6   6   5       13.18       12.11      8.93 o 
  -5   6   5      452.95      478.50     28.82 o 
  -4   6   5       78.55       63.31     14.53 o 
  -3   6   5       50.74       49.79     15.32 o 
  -2   6   5       45.34       34.04     11.06 o 
  -1   6   5        0.94       17.87     10.09 o 
   0   6   5       15.86       18.96      9.19 o 
   1   6   5        4.62       13.70      7.39 o 
   2   6   5      296.74      312.58     21.50 o 
   3   6   5       88.00       85.19     13.86 o 
   4   6   5      111.15       86.58     14.04 o 
   5   6   5      142.11      142.91     17.33 o 
   6   6   5       34.07       26.18     12.47 o 
   7   6   5       36.58       56.12     12.47 o 
   8   6   5        0.67        2.99     10.64 o 
   9   6   5      147.15      170.82     20.30 o 
  10   6   5        5.04        1.15     15.64 o 
 -12   7   5        2.05       13.60     11.35 o 
 -11   7   5        2.62       -8.19     12.43 o 
 -10   7   5       26.64       34.81     12.69 o 
  -9   7   5       16.28       28.31     10.53 o 
  -8   7   5       19.61       11.70     12.38 o 
  -7   7   5       13.42       22.74     14.89 o 
  -6   7   5       67.06       39.99     16.87 o 
  -5   7   5        4.62        9.27     11.37 o 
  -4   7   5        2.70       -1.47      9.48 o 
  -3   7   5      836.13      804.95     40.41 o 
  -2   7   5        3.03       10.38     10.43 o 
  -1   7   5      525.13      540.91     33.38 o 
   0   7   5      151.94       93.42     32.80 o 
   1   7   5       25.76       35.73      9.58 o 
   2   7   5       66.84       70.35      9.37 o 
   3   7   5      124.39      121.60     14.10 o 
   4   7   5      125.49      149.44     19.14 o 
   5   7   5        0.03       -5.85     11.85 o 
   6   7   5       43.46       29.33     19.44 o 
   7   7   5       78.57      109.92     60.11 o 
   8   7   5       30.47       44.95     19.44 o 
 -10   8   5        1.12        6.64     14.11 o 
  -9   8   5      102.00       77.39     18.44 o 
  -8   8   5       40.78       32.61     19.59 o 
  -7   8   5       25.99       36.47     13.18 o 
  -6   8   5       17.84        9.76     10.87 o 
  -5   8   5      271.19      238.55     22.88 o 
  -4   8   5       32.57       40.48     11.73 o 
  -3   8   5       55.50       91.95     14.39 o 
  -2   8   5       29.09       30.92     11.94 o 
  -1   8   5      182.02      168.19     19.59 o 
   0   8   5       38.86       51.28     13.07 o 
   1   8   5      210.51      213.46     30.51 o 
   2   8   5      298.95      336.70     32.17 o 
   3   8   5        0.01        3.73      8.92 o 
   4   8   5        0.32       10.06      8.80 o 
   5   8   5        0.29       -5.53     12.44 o 
   6   8   5       59.28       36.65     23.80 o 
  -6   9   5      116.05      129.41     19.08 o 
  -5   9   5        0.05       18.60     14.47 o 
  -4   9   5        7.19       15.49     10.50 o 
  -3   9   5        3.04       30.37     13.96 o 
  -2   9   5       20.32       45.95     20.76 o 
  -1   9   5       20.23       39.16     12.36 o 
   0   9   5      167.83      188.79     30.94 o 
   1   9   5       52.55       45.62     16.76 o 
   2   9   5        1.58        7.77     17.41 o 
 -17   0   6      132.73      122.99     22.57 o 
 -16   0   6       93.20      100.28     20.81 o 
 -15   0   6       38.33       14.31     15.26 o 
 -14   0   6      327.38      293.51     48.59 o 
 -13   0   6      155.20      159.41     24.20 o 
 -12   0   6       57.25       61.36     17.48 o 
 -11   0   6      461.99      490.70     39.07 o 
 -10   0   6        5.53       20.50     14.70 o 
  -9   0   6     2151.31     2178.36     53.69 o 
  -8   0   6      682.07      673.30     26.95 o 
  -7   0   6       42.71       50.39      8.73 o 
  -6   0   6      530.50      500.71     24.47 o 
  -5   0   6     1761.03     1819.06     46.55 o 
  -4   0   6      260.99      266.05     17.02 o 
  -3   0   6      553.07      636.28     25.40 o 
  -2   0   6     5262.57     5521.53     98.75 o 
  -1   0   6      508.33      572.04     22.61 o 
   0   0   6      234.16      231.14     13.64 o 
   1   0   6        5.19        6.22      5.61 o 
   2   0   6      686.69      691.22     20.44 o 
   3   0   6     1104.15     1007.88     46.50 o 
   4   0   6      654.62      569.84     37.02 o 
   5   0   6      230.60      212.24     24.62 o 
   6   0   6        0.09       -4.14     10.00 o 
   7   0   6       24.66       31.29     14.09 o 
   8   0   6       94.92      109.78     23.05 o 
   9   0   6        0.48       -0.53     12.57 o 
  10   0   6        3.91       10.64     12.91 o 
  11   0   6        1.23        2.56     13.25 o 
  12   0   6       45.63       48.96     16.49 o 
  13   0   6        3.46       21.30     15.64 o 
 -17   1   6       35.31       17.39     11.49 o 
 -16   1   6       40.37       37.37     13.52 o 
 -15   1   6      167.42      220.62     33.13 o 
 -14   1   6      218.76      263.24     30.64 o 
 -13   1   6      454.95      460.20     27.51 o 
 -12   1   6       83.87       86.93     13.36 o 
 -11   1   6        1.38        6.97      6.54 o 
 -10   1   6       37.34       38.30      7.55 o 
  -9   1   6        9.37       16.50      5.41 o 
  -8   1   6       23.86       21.05      5.97 o 
  -7   1   6       74.03       68.89      9.47 o 
  -6   1   6      453.62      423.36     47.97 o 
  -5   1   6        0.14        0.86      4.36 o 
  -4   1   6     1360.27     1502.28     28.14 o 
  -3   1   6     2062.57     2107.15     32.90 o 
  -2   1   6     2882.13     2944.13    127.24 o 
  -1   1   6      402.50      414.88     19.36 o 
   0   1   6       57.84       85.62      6.83 o 
   1   1   6      289.12      329.55     19.51 o 
   2   1   6        4.59        8.18      4.90 o 
   3   1   6        0.45        6.05      6.16 o 
   4   1   6      261.47      248.61     20.42 o 
   5   1   6       28.76       30.14      8.22 o 
   6   1   6       13.51       10.87      8.60 o 
   7   1   6      179.31      202.20     19.41 o 
   8   1   6        0.03        5.30      7.87 o 
   9   1   6        6.31       10.54      8.62 o 
  10   1   6       68.77       55.37     12.37 o 
  11   1   6        0.80        6.32      9.13 o 
  12   1   6        4.37        3.80      9.20 o 
  13   1   6        9.82       17.07     11.02 o 
 -17   2   6       56.48       56.43     16.30 o 
 -16   2   6        2.89        7.71     11.05 o 
 -15   2   6        0.03       10.15      9.18 o 
 -14   2   6       22.09        3.91     10.72 o 
 -13   2   6       25.29       29.26     11.92 o 
 -12   2   6      152.01      164.25     16.46 o 
 -11   2   6       21.71       19.82      8.18 o 
 -10   2   6      270.82      283.96     16.90 o 
  -9   2   6      186.15      194.84     13.90 o 
  -8   2   6        4.11       11.14      6.15 o 
  -7   2   6        0.20        5.28      5.76 o 
  -6   2   6     1507.92     1544.87     44.02 o 
  -5   2   6        6.56       12.91      5.58 o 
  -4   2   6        0.38        3.71      3.76 o 
  -3   2   6       70.93       72.27      6.69 o 
  -2   2   6      771.54      675.75    112.97 o 
  -1   2   6      212.26      167.53     30.65 o 
   0   2   6      143.01      149.40      9.34 o 
   1   2   6      790.44      755.12     19.44 o 
   2   2   6       10.84       15.25      5.29 o 
   3   2   6        8.35        4.48      5.67 o 
   4   2   6       46.26       39.53      8.69 o 
   5   2   6       90.00       94.28     13.24 o 
   6   2   6        7.66        9.08      8.56 o 
   7   2   6      279.48      261.57     21.34 o 
   8   2   6      119.98      105.94     15.99 o 
   9   2   6        1.33       -6.78      7.35 o 
  10   2   6       22.33       25.23     10.64 o 
  11   2   6       14.83        6.04     10.19 o 
  12   2   6        0.37       12.47     10.44 o 
 -17   3   6       14.73       16.37     12.59 o 
 -16   3   6       49.67       36.90     12.60 o 
 -15   3   6       91.40       54.01     26.55 o 
 -14   3   6       16.60       18.09     10.61 o 
 -13   3   6      246.32      267.07     21.45 o 
 -12   3   6      199.65      188.04     18.11 o 
 -11   3   6        5.69        5.87      8.59 o 
 -10   3   6       38.44       33.85     10.72 o 
  -9   3   6       90.97       79.76     11.95 o 
  -8   3   6      524.92      472.15     23.76 o 
  -7   3   6        0.00        3.41      5.95 o 
  -6   3   6      194.04      184.79     15.28 o 
  -5   3   6        5.80        4.96      6.09 o 
  -4   3   6       52.19       68.67      7.25 o 
  -3   3   6      379.21      428.39     20.35 o 
  -2   3   6       45.17       52.04      6.01 o 
  -1   3   6       86.93       95.26      7.81 o 
   0   3   6      111.21      119.42     15.35 o 
   1   3   6      455.77      504.89     18.71 o 
   2   3   6        6.05       21.47      5.89 o 
   3   3   6       48.25       53.99      7.86 o 
   4   3   6        7.92        9.04      7.36 o 
   5   3   6      135.89      123.02     14.76 o 
   6   3   6       51.19       46.49     11.13 o 
   7   3   6       61.72       63.29     11.97 o 
   8   3   6      510.90      501.59     35.90 o 
   9   3   6      129.59      143.89     19.32 o 
  10   3   6       26.31       26.83     10.96 o 
  11   3   6      132.86      128.57     17.98 o 
  12   3   6       60.29       61.69     13.14 o 
 -16   4   6       21.94       31.11     14.87 o 
 -15   4   6       31.74       29.51     11.14 o 
 -14   4   6      185.66      206.72     19.55 o 
 -13   4   6       13.55       15.07     10.11 o 
 -12   4   6        1.49       -0.57      9.11 o 
 -11   4   6      371.47      321.05     22.56 o 
 -10   4   6      173.82      136.33     15.23 o 
  -9   4   6       85.58       78.00     13.47 o 
  -8   4   6      123.67      114.76     13.62 o 
  -7   4   6      223.79      232.84     18.69 o 
  -6   4   6      209.86      195.28     16.67 o 
  -5   4   6      309.64      301.86     20.35 o 
  -4   4   6        9.04        7.48      6.68 o 
  -3   4   6      130.65      147.40     12.57 o 
  -2   4   6        4.76        6.25      5.47 o 
  -1   4   6      120.84      110.97     13.83 o 
   0   4   6       48.96       44.72      6.96 o 
   1   4   6      298.48      309.45     15.18 o 
   2   4   6      608.50      576.13     22.67 o 
   3   4   6       73.64       70.30      9.00 o 
   4   4   6      143.35      142.37     15.29 o 
   5   4   6      213.06      226.81     19.45 o 
   6   4   6      580.75      599.25     31.25 o 
   7   4   6        0.81       10.51      9.43 o 
   8   4   6       52.16       60.77     13.58 o 
   9   4   6      101.51      116.61     16.71 o 
  10   4   6       53.65       48.08     12.73 o 
  11   4   6       28.53       43.77     17.14 o 
 -15   5   6        0.76       15.82     10.70 o 
 -14   5   6        6.30        8.52     10.23 o 
 -13   5   6       18.61       12.45     11.43 o 
 -12   5   6      298.83      276.96     24.34 o 
 -11   5   6      205.04      176.25     23.00 o 
 -10   5   6       94.18      100.02     14.36 o 
  -9   5   6        0.68        3.03      8.75 o 
  -8   5   6      228.86      229.95     19.92 o 
  -7   5   6      198.46      180.31     18.33 o 
  -6   5   6      605.82      491.79     28.07 o 
  -5   5   6      304.96      307.63     22.77 o 
  -4   5   6      156.07      152.11     15.94 o 
  -3   5   6      760.03      724.71     33.02 o 
  -2   5   6       14.39       30.36      8.33 o 
  -1   5   6        2.46        1.33      6.74 o 
   0   5   6       20.61       32.12      8.83 o 
   1   5   6      262.41      292.81     18.55 o 
   2   5   6      169.91      151.38     15.66 o 
   3   5   6        1.14        7.16     13.43 o 
   4   5   6       24.70       35.60     10.12 o 
   5   5   6      278.63      287.93     21.88 o 
   6   5   6       30.10       40.31     11.44 o 
   7   5   6       53.15       63.07     12.86 o 
   8   5   6       38.87       47.70     12.44 o 
   9   5   6       24.51       32.75     10.29 o 
  10   5   6        0.00        9.35      9.47 o 
 -14   6   6        0.01        3.62     11.18 o 
 -13   6   6       47.14       42.04     13.21 o 
 -12   6   6        0.16        5.84     10.51 o 
 -11   6   6      163.80      151.59     19.10 o 
 -10   6   6       69.50       56.38     16.18 o 
  -9   6   6       17.80       16.03     11.08 o 
  -8   6   6       17.48      111.82    118.30 o 
  -7   6   6        0.80       -0.08      8.06 o 
  -6   6   6       31.48       43.96     10.74 o 
  -5   6   6       11.21       -1.86      7.85 o 
  -4   6   6        0.03      -10.96     10.96 o 
  -3   6   6        7.24        0.51      8.88 o 
  -2   6   6      719.68      725.65     38.16 o 
  -1   6   6       47.73       45.20     10.31 o 
   0   6   6        1.13        3.89      6.67 o 
   1   6   6      196.71      190.46     15.89 o 
   2   6   6      936.67      855.11     37.74 o 
   3   6   6      161.53      159.12     17.39 o 
   4   6   6        0.07       -2.57      7.09 o 
   5   6   6       52.47       44.35     13.20 o 
   6   6   6       50.13       54.54     16.80 o 
   7   6   6      108.68      122.70     19.68 o 
   8   6   6       20.48       29.43     13.95 o 
   9   6   6        3.45        6.32     13.23 o 
 -12   7   6      221.12      246.73     36.27 o 
 -11   7   6        9.80       29.69     11.97 o 
 -10   7   6       35.25       39.40     12.79 o 
  -9   7   6       97.01       97.79     15.38 o 
  -8   7   6        5.37       11.35      8.79 o 
  -7   7   6       20.83        3.02     31.22 o 
  -6   7   6       47.72       20.95     31.46 o 
  -5   7   6       84.14       50.62     15.96 o 
  -4   7   6        1.48        5.80     10.61 o 
  -3   7   6        5.54       -0.24      9.39 o 
  -2   7   6       58.66       54.22     13.19 o 
  -1   7   6      189.25      180.51     19.63 o 
   0   7   6        0.00       26.12     32.73 o 
   1   7   6      156.16      170.62     27.33 o 
   2   7   6        5.15        2.92      9.11 o 
   3   7   6       23.57       21.33     10.80 o 
   4   7   6       12.27       10.42      9.66 o 
   5   7   6       44.08       32.30     12.85 o 
   6   7   6       13.09        6.58     12.26 o 
   7   7   6       27.21       32.66     19.06 o 
  -9   8   6        1.35       29.35     22.04 o 
  -8   8   6        3.18      -14.10     14.10 o 
  -7   8   6      189.92      165.05     24.51 o 
  -6   8   6       24.83       20.15     10.50 o 
  -5   8   6      105.72       89.70     14.72 o 
  -4   8   6        3.58       10.11      9.95 o 
  -3   8   6        1.19       18.03     10.19 o 
  -2   8   6       12.99       19.63     11.75 o 
  -1   8   6        0.67       28.61     11.31 o 
   0   8   6       35.32       41.00     11.85 o 
   1   8   6        1.69       26.83     40.02 o 
   2   8   6        3.55        5.16     12.41 o 
   3   8   6        2.03        6.76     12.31 o 
   4   8   6        0.23       62.13     68.39 o 
  -4   9   6        0.66       12.74     13.23 o 
  -3   9   6       35.16       46.53     14.33 o 
  -2   9   6       13.44       41.48     17.24 o 
  -1   9   6        2.93       17.05     13.05 o 
 -17   1   7        1.85       -0.61     10.77 o 
 -16   1   7       10.38       14.86     11.61 o 
 -15   1   7       19.12       32.53     13.92 o 
 -14   1   7        0.41        2.67      9.90 o 
 -13   1   7      169.70      157.58     17.03 o 
 -12   1   7       73.29       95.28     14.92 o 
 -11   1   7        2.73        8.66      8.31 o 
 -10   1   7       18.90       23.95      6.61 o 
  -9   1   7       96.58       90.79      9.87 o 
  -8   1   7      127.29      168.25     23.86 o 
  -7   1   7       23.88       25.63      6.84 o 
  -6   1   7      500.43      431.54     25.99 o 
  -5   1   7       23.34       13.94      5.26 o 
  -4   1   7        4.73        8.40      4.49 o 
  -3   1   7      221.52      256.28     12.62 o 
  -2   1   7      188.09      208.47     17.82 o 
  -1   1   7      389.17      412.34     15.25 o 
   0   1   7       58.05       60.52      6.09 o 
   1   1   7      150.63      173.44     14.14 o 
   2   1   7       90.46      107.84     13.64 o 
   3   1   7       42.70       52.71     11.15 o 
   4   1   7       14.11       21.34      9.80 o 
   5   1   7       63.00       59.55     11.87 o 
   6   1   7       45.37       41.36     10.39 o 
   7   1   7       28.78       31.71     10.28 o 
   8   1   7       36.36       27.47      9.59 o 
   9   1   7        3.79       23.46     18.60 o 
  10   1   7       52.76       45.40     12.33 o 
  11   1   7        0.00        5.80      9.62 o 
 -17   2   7      145.25      136.71     32.07 o 
 -16   2   7        4.55       12.67      9.23 o 
 -15   2   7       18.48       25.46     12.76 o 
 -14   2   7      263.78      262.29     26.59 o 
 -13   2   7       63.47       59.09     15.00 o 
 -12   2   7        0.58        2.64      9.64 o 
 -11   2   7      170.36      179.12     19.41 o 
 -10   2   7      576.75      588.70     31.62 o 
  -9   2   7      204.12      213.24     15.00 o 
  -8   2   7       63.86       58.16      9.00 o 
  -7   2   7       10.99       18.80      6.70 o 
  -6   2   7      235.42      238.04     15.46 o 
  -5   2   7       51.56       53.75      7.10 o 
  -4   2   7       86.37      103.98      8.54 o 
  -3   2   7      555.13      619.75     27.19 o 
  -2   2   7      276.49      285.58     13.15 o 
  -1   2   7      226.32      243.40     12.14 o 
   0   2   7       36.01       47.75      6.06 o 
   1   2   7      798.52      801.70     39.30 o 
   2   2   7      112.36      118.30     13.03 o 
   3   2   7      563.20      503.85     26.81 o 
   4   2   7       19.73       17.35      8.96 o 
   5   2   7      604.27      591.25     37.72 o 
   6   2   7        0.78        1.86      7.74 o 
   7   2   7      271.04      252.93     21.75 o 
   8   2   7       13.52       28.81     10.32 o 
   9   2   7      133.66      119.49     16.17 o 
  10   2   7       11.81      342.19    281.38 o 
  11   2   7       15.19       11.55      9.04 o 
 -16   3   7       52.06       49.34     14.46 o 
 -15   3   7        0.54        4.68      9.41 o 
 -14   3   7        4.96        4.73     12.24 o 
 -13   3   7       47.63       35.45     12.91 o 
 -12   3   7        5.89        1.76      8.43 o 
 -11   3   7       64.26       52.25     12.28 o 
 -10   3   7        0.16        7.32      8.73 o 
  -9   3   7       48.55       37.34      9.92 o 
  -8   3   7        0.16       -4.44      6.13 o 
  -7   3   7       45.47       44.02     10.06 o 
  -6   3   7      221.31      212.99     17.57 o 
  -5   3   7      849.33      818.99     34.32 o 
  -4   3   7       14.26       20.70      5.76 o 
  -3   3   7       22.25       27.57      5.66 o 
  -2   3   7      139.45      139.30     14.34 o 
  -1   3   7     1950.32     2101.11     37.61 o 
   0   3   7      108.69      128.60      9.94 o 
   1   3   7      401.56      381.24     18.40 o 
   2   3   7       60.96       73.66     10.65 o 
   3   3   7        1.38        6.76      8.33 o 
   4   3   7      314.22      299.77     21.97 o 
   5   3   7       45.15       40.87      9.81 o 
   6   3   7       96.56       98.82     16.27 o 
   7   3   7       14.37        6.39      9.30 o 
   8   3   7       31.96       27.44     11.13 o 
   9   3   7      123.37      100.69     15.43 o 
  10   3   7       16.16       21.30     10.49 o 
  11   3   7       70.95       41.98     12.62 o 
 -15   4   7       37.28       38.38     14.79 o 
 -14   4   7        7.68        9.83      9.74 o 
 -13   4   7      277.23      257.82     22.01 o 
 -12   4   7       49.90       49.07     11.65 o 
 -11   4   7       38.67       33.64     10.86 o 
 -10   4   7       34.65       36.77      9.55 o 
  -9   4   7      718.55      623.11     33.48 o 
  -8   4   7      412.66      359.80     27.41 o 
  -7   4   7       46.64       29.89     10.43 o 
  -6   4   7       81.32       75.23     11.95 o 
  -5   4   7      496.53      501.01     27.14 o 
  -4   4   7      600.26      587.17     28.88 o 
  -3   4   7        1.04        8.34      7.54 o 
  -2   4   7      304.95      296.56     17.13 o 
  -1   4   7       55.21       51.04      8.58 o 
   0   4   7     1040.40      952.72     35.22 o 
   1   4   7       15.13       24.67      6.76 o 
   2   4   7       38.86       35.09      8.05 o 
   3   4   7        3.40        3.82      7.72 o 
   4   4   7      126.70      140.41     15.37 o 
   5   4   7       44.70       39.26     11.12 o 
   6   4   7      325.29      310.01     24.03 o 
   7   4   7        9.03       14.16      9.54 o 
   8   4   7        9.18       21.57      9.67 o 
   9   4   7        8.70       13.04     10.33 o 
  10   4   7        3.97       -7.21      9.23 o 
 -14   5   7       17.16       22.26     12.30 o 
 -13   5   7       36.38       50.85     13.52 o 
 -12   5   7       12.77       11.46      9.34 o 
 -11   5   7       60.01       54.87     12.70 o 
 -10   5   7       62.62       57.03     12.07 o 
  -9   5   7        0.33       10.53      8.50 o 
  -8   5   7       14.30        9.96      8.17 o 
  -7   5   7       86.77       94.34     13.70 o 
  -6   5   7      199.84      206.02     25.25 o 
  -5   5   7       35.06       44.65      9.90 o 
  -4   5   7       43.30       50.14     10.74 o 
  -3   5   7     1110.14     1062.43     40.29 o 
  -2   5   7      489.85      495.34     28.08 o 
  -1   5   7      157.75      158.59     25.33 o 
   0   5   7        0.05        2.11      8.83 o 
   1   5   7      255.53      257.84     20.06 o 
   2   5   7      144.99      101.27     32.35 o 
   3   5   7        6.88       17.44     10.92 o 
   4   5   7        6.86       22.49     12.46 o 
   5   5   7       94.58       98.17     17.40 o 
   6   5   7       56.18       68.77     14.02 o 
   7   5   7       42.22       57.43     12.55 o 
   8   5   7        2.62        6.91     10.32 o 
   9   5   7       19.60       27.30     11.30 o 
 -13   6   7       17.63       20.23     12.53 o 
 -12   6   7      292.62      239.21     27.79 o 
 -11   6   7      136.63      119.87     19.33 o 
 -10   6   7       28.57       44.72     12.10 o 
  -9   6   7       19.78       22.63      9.43 o 
  -8   6   7      479.25      425.18     34.98 o 
  -7   6   7        1.04        8.48      9.53 o 
  -6   6   7      211.65      233.73     21.41 o 
  -5   6   7      141.86      172.00     18.94 o 
  -4   6   7      547.15      546.90     33.20 o 
  -3   6   7      242.31      179.96     20.98 o 
  -2   6   7      226.11      236.95     22.75 o 
  -1   6   7       49.72       50.59     13.98 o 
   0   6   7       26.28       15.55      9.75 o 
   1   6   7       59.59       52.79     11.39 o 
   2   6   7       75.98       84.12     14.34 o 
   3   6   7       24.35       39.35     14.51 o 
   4   6   7       18.03       30.55     13.47 o 
   5   6   7      127.94      140.15     20.61 o 
   6   6   7       28.18       40.17     14.35 o 
   7   6   7       33.60       48.57     15.27 o 
 -11   7   7      139.01      119.02     17.28 o 
 -10   7   7       76.40       67.49     14.90 o 
  -9   7   7        0.23        3.41      8.84 o 
  -8   7   7        5.90        7.08      9.23 o 
  -7   7   7        1.19       28.39     11.11 o 
  -6   7   7       45.41       28.96     20.14 o 
  -5   7   7       60.44       41.68     27.21 o 
  -4   7   7       15.41       -0.08     13.43 o 
  -3   7   7       42.34       58.28     14.66 o 
  -2   7   7      119.55      148.33     36.17 o 
  -1   7   7        0.61       22.90     10.36 o 
   0   7   7       39.06       39.70     12.25 o 
   1   7   7      157.07      150.27     25.67 o 
   2   7   7       48.85       56.95     13.59 o 
   3   7   7        1.16        8.72     15.58 o 
   4   7   7        1.76        6.63     12.19 o 
   5   7   7       31.81       38.63     14.13 o 
  -8   8   7       34.39       53.95     16.05 o 
  -7   8   7       30.81       38.59     16.86 o 
  -6   8   7        7.97       26.64     13.66 o 
  -5   8   7        5.55       19.76     12.42 o 
  -4   8   7        2.23       14.83     14.31 o 
  -3   8   7       17.03       31.47     12.71 o 
  -2   8   7        0.43       19.07     10.58 o 
  -1   8   7       19.82       23.31     17.49 o 
   0   8   7       12.10       25.55     14.07 o 
   1   8   7        0.43        0.48     13.42 o 
   2   8   7       84.29       88.87     16.45 o 
 -16   0   8        1.42       -0.97     12.10 o 
 -15   0   8        0.07        7.27     23.30 o 
 -14   0   8       77.81       94.47     22.19 o 
 -13   0   8      159.77      212.47     29.88 o 
 -12   0   8      393.60      382.78     35.65 o 
 -11   0   8      143.79      135.03     22.88 o 
 -10   0   8      625.21      536.42     40.58 o 
  -9   0   8       28.08       22.66      9.90 o 
  -8   0   8       77.21      107.18     19.20 o 
  -7   0   8      259.60      277.78     25.36 o 
  -6   0   8      637.70      727.29     52.38 o 
  -5   0   8        3.67        6.22      7.68 o 
  -4   0   8      182.21      223.21     18.03 o 
  -3   0   8        0.07        0.05      8.60 o 
  -2   0   8       74.51       75.10     10.54 o 
  -1   0   8      196.45      191.74     15.37 o 
   0   0   8        1.54        4.46     11.56 o 
   1   0   8       13.67       28.74     13.99 o 
   2   0   8        0.63        8.43     11.37 o 
   3   0   8        0.04        2.51     13.16 o 
   4   0   8       26.48       28.21     14.02 o 
   5   0   8       66.45       61.14     16.35 o 
   6   0   8        9.82       11.74     12.61 o 
   7   0   8       35.97       34.59     15.45 o 
   8   0   8       15.92        8.51     11.83 o 
   9   0   8        5.79        4.39     13.72 o 
  10   0   8        2.26       90.68    106.38 o 
 -16   1   8       63.49       59.25     16.40 o 
 -15   1   8       10.50       13.77     12.31 o 
 -14   1   8        8.17       15.45     13.00 o 
 -13   1   8      251.79      249.39     25.60 o 
 -12   1   8        2.19        8.08      8.40 o 
 -11   1   8      320.82      295.82     21.34 o 
 -10   1   8       85.02       83.92     12.54 o 
  -9   1   8       16.91       17.86      6.37 o 
  -8   1   8       21.70       26.39      6.97 o 
  -7   1   8       12.72       18.60      6.66 o 
  -6   1   8       71.12       75.19     19.74 o 
  -5   1   8      395.00      424.04     36.03 o 
  -4   1   8      334.83      372.03     16.89 o 
  -3   1   8       91.40       85.37     15.08 o 
  -2   1   8      301.92      350.06     15.65 o 
  -1   1   8        3.58        8.34      4.67 o 
   0   1   8      476.78      460.35     25.40 o 
   1   1   8        6.10        8.71      9.11 o 
   2   1   8      147.64      148.53     16.94 o 
   3   1   8        3.25       13.33      9.98 o 
   4   1   8      393.22      368.71     24.99 o 
   5   1   8       28.39       41.38     11.65 o 
   6   1   8       46.68       41.23     12.09 o 
   7   1   8       41.96       95.09     59.91 o 
   8   1   8        0.28       17.37     11.79 o 
   9   1   8       26.37       16.01      9.57 o 
  10   1   8       34.85       20.23     10.04 o 
 -16   2   8        3.43       14.36     13.17 o 
 -15   2   8      143.41      139.33     22.03 o 
 -14   2   8       63.90       64.59     16.82 o 
 -13   2   8        1.05        5.74     10.28 o 
 -12   2   8       92.81       76.45     13.90 o 
 -11   2   8      204.94      168.86     19.76 o 
 -10   2   8      162.48      167.45     16.32 o 
  -9   2   8       95.67      100.34     13.14 o 
  -8   2   8      572.10      558.06     27.70 o 
  -7   2   8       21.04       25.89      7.40 o 
  -6   2   8      287.72      302.42     18.85 o 
  -5   2   8      285.09      322.34     21.87 o 
  -4   2   8       75.80       89.49      9.08 o 
  -3   2   8      141.32      168.36     42.26 o 
  -2   2   8       29.33       33.77      7.97 o 
  -1   2   8     1424.46     1430.64     36.17 o 
   0   2   8       96.14      101.71     13.29 o 
   1   2   8       35.75       33.51     11.30 o 
   2   2   8        0.03        1.85      8.82 o 
   3   2   8      164.43      155.70     16.80 o 
   4   2   8      225.37      214.25     19.28 o 
   5   2   8       12.24       15.68      8.83 o 
   6   2   8       32.74       35.02     10.58 o 
   7   2   8      244.85      208.44     20.26 o 
   8   2   8        8.61       12.00      8.39 o 
   9   2   8       94.64       67.17     13.54 o 
  10   2   8        2.98       10.63      9.45 o 
 -16   3   8       43.18       73.93     19.16 o 
 -15   3   8       37.45       20.38     13.66 o 
 -14   3   8       81.76       91.18     16.00 o 
 -13   3   8      103.23       95.24     17.46 o 
 -12   3   8      100.11       86.31     13.96 o 
 -11   3   8       24.54       33.83      9.88 o 
 -10   3   8       49.77       36.53     10.64 o 
  -9   3   8      324.06      311.89     23.04 o 
  -8   3   8        9.58        9.64      7.93 o 
  -7   3   8        1.07       62.64     64.75 o 
  -6   3   8       36.38       27.60      8.65 o 
  -5   3   8      189.59      186.65     16.70 o 
  -4   3   8       52.93       59.00     10.31 o 
  -3   3   8       73.21       66.43      8.72 o 
  -2   3   8       36.55       43.38      6.64 o 
  -1   3   8       91.24       78.57     11.32 o 
   0   3   8      660.97      722.59     26.42 o 
   1   3   8        1.63        4.03      8.29 o 
   2   3   8      108.40      118.23     14.15 o 
   3   3   8      133.00      148.22     16.80 o 
   4   3   8      320.57      290.94     23.24 o 
   5   3   8        3.76       -1.96      7.51 o 
   6   3   8       61.85       55.45     11.77 o 
   7   3   8       11.06        9.24      9.07 o 
   8   3   8      262.84      199.20     25.05 o 
   9   3   8       25.32       23.08     10.01 o 
 -15   4   8       49.42       44.07     15.48 o 
 -14   4   8        1.00        3.25     12.09 o 
 -13   4   8        7.84       11.38      8.38 o 
 -12   4   8        0.16        3.55      8.63 o 
 -11   4   8      258.60      226.61     25.51 o 
 -10   4   8       11.81       13.91      7.95 o 
  -9   4   8       78.71       66.37     11.92 o 
  -8   4   8      142.53      145.73     15.26 o 
  -7   4   8       19.65       16.04      8.94 o 
  -6   4   8        1.16        2.18      7.20 o 
  -5   4   8       35.93       37.12      9.44 o 
  -4   4   8       39.82       42.79     11.00 o 
  -3   4   8      325.01      327.70     21.39 o 
  -2   4   8       39.71       56.59     10.32 o 
  -1   4   8       24.51       24.76      8.77 o 
   0   4   8       28.89       20.08      6.67 o 
   1   4   8      419.21      402.97     32.33 o 
   2   4   8       34.84       41.84     11.34 o 
   3   4   8       99.04       76.78     13.28 o 
   4   4   8        7.15        9.23      8.47 o 
   5   4   8       14.99       13.21      9.46 o 
   6   4   8        0.68        0.87      8.15 o 
   7   4   8        0.19        0.62      8.11 o 
   8   4   8        0.03       14.81     10.18 o 
 -14   5   8        3.84       -0.20     11.23 o 
 -13   5   8       13.40       18.37     11.04 o 
 -12   5   8       26.75       27.43     10.65 o 
 -11   5   8      147.68      137.76     16.04 o 
 -10   5   8        1.97       23.94     16.25 o 
  -9   5   8      137.19      124.75     16.42 o 
  -8   5   8      413.11      364.14     33.77 o 
  -7   5   8      547.30      498.50     33.72 o 
  -6   5   8       15.58       21.20      9.47 o 
  -5   5   8      143.29      136.16     16.02 o 
  -4   5   8      577.29      522.00     29.97 o 
  -3   5   8     1286.27     1209.01     56.09 o 
  -2   5   8       13.91       34.12      9.04 o 
  -1   5   8      316.29      309.35     25.70 o 
   0   5   8      692.60      752.13     36.09 o 
   1   5   8      188.98      155.48     21.46 o 
   2   5   8        1.80       -2.63      9.78 o 
   3   5   8       57.62       60.49     15.04 o 
   4   5   8       55.11       59.20     15.74 o 
   5   5   8       20.38       16.21     13.61 o 
   6   5   8        4.64        0.29     10.19 o 
   7   5   8       16.01       18.83     12.64 o 
 -12   6   8       20.36       11.15     11.72 o 
 -11   6   8      238.84      236.85     25.92 o 
 -10   6   8       60.47       58.51     12.22 o 
  -9   6   8       52.73       64.98     12.99 o 
  -8   6   8       31.57       38.29     11.86 o 
  -7   6   8      545.97      516.15     36.56 o 
  -6   6   8      316.14      273.13     23.30 o 
  -5   6   8       89.61      102.64     15.14 o 
  -4   6   8      312.54      367.17     26.10 o 
  -3   6   8        5.23      -11.96     18.91 o 
  -2   6   8      162.83      115.27     25.63 o 
  -1   6   8        2.04       10.18      9.33 o 
   0   6   8      192.58      206.16     21.31 o 
   1   6   8      155.71      192.32     30.83 o 
   2   6   8       11.42       11.23     13.04 o 
   3   6   8        8.46        5.32     11.94 o 
   4   6   8       62.57       45.14     16.92 o 
   5   6   8      175.44      199.55     30.98 o 
   6   6   8        2.30        1.71     13.29 o 
 -10   7   8       28.01       40.31     11.26 o 
  -9   7   8       87.37       79.90     14.69 o 
  -8   7   8        1.50       -1.05      9.33 o 
  -7   7   8       67.40       46.13     13.97 o 
  -6   7   8       15.80       18.39     13.55 o 
  -5   7   8       16.87       13.46     28.82 o 
  -4   7   8       13.12       -6.35     17.64 o 
  -3   7   8        0.65       -1.57     11.73 o 
  -2   7   8       69.20       74.44     28.38 o 
  -1   7   8        5.41        7.79     11.80 o 
   0   7   8       44.42       49.56     14.65 o 
   1   7   8       14.97       18.74     15.22 o 
   2   7   8      167.28      179.75     40.79 o 
   3   7   8        1.55       10.96     17.13 o 
  -5   8   8       68.82      109.76     18.76 o 
  -4   8   8       33.07       43.80     12.35 o 
  -3   8   8       24.79       32.87     11.17 o 
  -2   8   8      253.79      302.75     43.80 o 
 -16   1   9       22.61       28.45     15.92 o 
 -15   1   9       93.90      100.89     20.72 o 
 -14   1   9        0.69       10.92     10.20 o 
 -13   1   9       95.88       91.22     15.92 o 
 -12   1   9      146.50      138.70     18.48 o 
 -11   1   9        4.95       20.43      8.97 o 
 -10   1   9      408.34      412.04     26.86 o 
  -9   1   9      194.98      181.77     17.30 o 
  -8   1   9      403.06      403.88     21.63 o 
  -7   1   9      121.50      129.70     13.05 o 
  -6   1   9      166.76      160.69     13.96 o 
  -5   1   9        0.90        7.24      5.94 o 
  -4   1   9     1332.69     1538.23     65.27 o 
  -3   1   9      356.17      367.77     49.80 o 
  -2   1   9       29.24       26.03      7.84 o 
  -1   1   9        6.48       11.27      8.99 o 
   0   1   9      523.08      538.94     30.23 o 
   1   1   9       23.94       26.10      9.99 o 
   2   1   9        2.58        1.40      8.10 o 
   3   1   9       11.03       18.97      9.78 o 
   4   1   9       27.42       28.97     11.20 o 
   5   1   9       16.53       10.68     10.27 o 
   6   1   9       23.53       17.05      9.91 o 
   7   1   9        2.71       14.31      9.27 o 
   8   1   9       10.44        1.49      9.12 o 
 -15   2   9       46.04       53.68     16.82 o 
 -14   2   9        1.38        9.30     11.63 o 
 -13   2   9       59.63       49.40     12.53 o 
 -12   2   9       76.37      100.53     16.61 o 
 -11   2   9      230.58      207.64     21.99 o 
 -10   2   9       19.37       10.89      8.06 o 
  -9   2   9      284.29      288.22     21.34 o 
  -8   2   9        0.35        8.69      8.27 o 
  -7   2   9      242.41      266.46     20.87 o 
  -6   2   9       41.85       36.02      9.63 o 
  -5   2   9      129.30      160.78     13.59 o 
  -4   2   9      614.01      642.66     31.36 o 
  -3   2   9      131.38      156.06     12.02 o 
  -2   2   9       43.10       50.57      9.88 o 
  -1   2   9      214.98      206.11     18.95 o 
   0   2   9      332.98      308.46     22.48 o 
   1   2   9       32.43       58.09     12.84 o 
   2   2   9      122.19      117.64     16.74 o 
   3   2   9       11.04       17.43     10.25 o 
   4   2   9        7.20        5.75      9.79 o 
   5   2   9        7.97       21.86     14.28 o 
   6   2   9      229.21      183.27     27.80 o 
   7   2   9        2.29       -2.41      8.13 o 
   8   2   9       69.06       62.01     12.85 o 
 -15   3   9        5.75       10.26     11.99 o 
 -14   3   9        4.84       10.45     11.58 o 
 -13   3   9       40.14       46.91     11.13 o 
 -12   3   9       10.07        7.81      9.50 o 
 -11   3   9       11.96       17.80      9.17 o 
 -10   3   9       39.93       43.61     14.31 o 
  -9   3   9       36.92       28.35     10.32 o 
  -8   3   9       15.03       18.96      8.67 o 
  -7   3   9      426.18      444.06     27.22 o 
  -6   3   9       91.18       84.81     12.79 o 
  -5   3   9       20.03       19.97      7.66 o 
  -4   3   9        1.71        9.04      7.26 o 
  -3   3   9      131.08      117.86     13.26 o 
  -2   3   9      364.45      260.17     57.68 o 
  -1   3   9       35.89       37.64     12.17 o 
   0   3   9      184.43      184.90     19.01 o 
   1   3   9        6.54        5.25      8.49 o 
   2   3   9      429.52      444.72     51.72 o 
   3   3   9        4.20       12.26      9.12 o 
   4   3   9       61.66       51.14     11.86 o 
   5   3   9      170.78      162.55     18.07 o 
   6   3   9        1.69       -3.92      8.20 o 
   7   3   9       46.53       54.19     12.04 o 
   8   3   9       47.47       49.19     16.87 o 
 -14   4   9        0.02        5.02     17.34 o 
 -13   4   9        0.34       10.17      8.61 o 
 -12   4   9       78.67       83.01     12.83 o 
 -11   4   9       61.79       64.29     11.13 o 
 -10   4   9       13.14       21.03      9.10 o 
  -9   4   9        2.13       -2.14      7.54 o 
  -8   4   9       20.61       29.86      9.80 o 
  -7   4   9        0.65       -2.62      7.10 o 
  -6   4   9       98.35      100.60     17.48 o 
  -5   4   9      225.78      263.45     21.43 o 
  -4   4   9       13.78        7.65      6.99 o 
  -3   4   9       17.18       34.77     10.46 o 
  -2   4   9      129.01      107.27     15.09 o 
  -1   4   9      153.08      144.73     23.89 o 
   0   4   9      379.78      323.98     29.47 o 
   1   4   9      354.04      381.42     33.30 o 
   2   4   9       12.46       16.64     11.45 o 
   3   4   9       75.49       83.73     16.36 o 
   4   4   9       33.01       44.12     12.79 o 
   5   4   9       38.76       26.72     10.24 o 
   6   4   9      136.18      131.15     17.59 o 
   7   4   9       32.91       27.37     11.70 o 
 -12   5   9      154.81      153.14     17.95 o 
 -11   5   9      182.11      161.22     18.09 o 
 -10   5   9       18.48       13.64      8.82 o 
  -9   5   9        0.32       -0.93      8.16 o 
  -8   5   9      194.55      191.98     19.44 o 
  -7   5   9      176.34      159.83     18.44 o 
  -6   5   9      166.78      180.33     33.65 o 
  -5   5   9       14.40        9.76      8.83 o 
  -4   5   9      235.60      224.57     21.22 o 
  -3   5   9       15.81       13.35     10.07 o 
  -2   5   9        8.35       27.46     13.90 o 
  -1   5   9        2.42       -0.56     11.85 o 
   0   5   9       41.65       43.18     16.73 o 
   1   5   9       74.26       82.65     17.60 o 
   2   5   9        1.18        7.32     10.38 o 
   3   5   9        7.55       24.23     12.87 o 
   4   5   9        6.16        8.35     11.17 o 
   5   5   9       10.10       14.10     11.55 o 
 -11   6   9        0.05        1.57      9.99 o 
 -10   6   9        3.60        9.52      9.83 o 
  -9   6   9       23.89       12.75     10.57 o 
  -8   6   9       84.46       80.36     14.44 o 
  -7   6   9      100.85       90.68     14.03 o 
  -6   6   9       13.68       13.15      9.30 o 
  -5   6   9        1.08       25.40     14.58 o 
  -4   6   9       18.78       32.13     12.31 o 
  -3   6   9       90.26      113.57     18.41 o 
  -2   6   9        0.07        2.20      9.95 o 
  -1   6   9       75.28       83.27     16.58 o 
   0   6   9       66.20       66.02     29.10 o 
   1   6   9      109.07      121.27     24.67 o 
   2   6   9        4.84       11.06     14.14 o 
   3   6   9        8.18        3.77     16.37 o 
  -7   7   9        7.18       28.30     10.42 o 
  -6   7   9       18.15       25.12     13.54 o 
  -5   7   9        0.39        5.84     10.93 o 
  -4   7   9        8.66       91.14     82.22 o 
  -3   7   9       81.08      109.92     19.44 o 
  -2   7   9       45.22       47.06     14.86 o 
  -1   7   9       10.78       14.32     12.79 o 
   0   7   9        2.77       16.34     15.84 o 
 -15   0  10      162.98      191.53     35.32 o 
 -14   0  10       74.21       61.52     20.23 o 
 -13   0  10       16.89       10.57     17.49 o 
 -12   0  10      140.22      174.30     28.04 o 
 -11   0  10      121.09      112.83     22.22 o 
 -10   0  10        0.61        9.70     12.35 o 
  -9   0  10      235.50      211.36     29.60 o 
  -8   0  10      262.64      312.02     32.52 o 
  -7   0  10      125.82      100.18     18.09 o 
  -6   0  10       36.03       45.57     15.44 o 
  -5   0  10        2.07        2.66      9.78 o 
  -4   0  10      252.77      118.11    103.45 o 
  -3   0  10      295.74      282.26     33.37 o 
  -2   0  10        5.19        6.81     14.72 o 
  -1   0  10       84.52       78.99     23.38 o 
   2   0  10       31.85       45.69     15.16 o 
   3   0  10      171.70      144.31     24.40 o 
   5   0  10       39.54       52.59     19.48 o 
   6   0  10        3.27       12.92     14.28 o 
   7   0  10       42.10       65.32     32.83 o 
 -15   1  10       40.67       40.71     13.98 o 
 -14   1  10        0.25        6.23     10.55 o 
 -13   1  10      136.43      110.54     23.83 o 
 -12   1  10       11.41       11.77     10.88 o 
 -11   1  10       64.07       66.04     13.71 o 
 -10   1  10       13.41       19.93      9.15 o 
  -9   1  10       81.58       73.45     13.16 o 
  -8   1  10      488.04      501.71     29.12 o 
  -7   1  10      163.86      160.33     14.55 o 
  -6   1  10       52.39       60.01     15.11 o 
  -5   1  10      132.42      166.50     14.38 o 
  -4   1  10      375.64      361.68     38.81 o 
  -3   1  10      476.75      538.51     30.77 o 
  -2   1  10       39.92       31.86     11.09 o 
  -1   1  10      146.51      173.30     18.91 o 
   0   1  10       16.15       17.13      9.45 o 
   1   1  10        3.67        5.28      8.76 o 
   2   1  10        2.63       -0.97      8.37 o 
   3   1  10       66.65       59.63     12.99 o 
   4   1  10        3.45       -5.93      6.11 o 
   5   1  10       41.68       32.93     12.74 o 
   6   1  10       57.76       49.36     12.30 o 
   7   1  10       17.39        8.64     10.53 o 
 -14   2  10       23.74       54.48     23.67 o 
 -13   2  10        1.57        5.44      8.61 o 
 -12   2  10        0.83       14.60      8.90 o 
 -11   2  10       20.89       17.07      9.77 o 
 -10   2  10       14.22       18.30      9.87 o 
  -9   2  10      548.24      503.57     28.98 o 
  -8   2  10       13.02       21.66      8.78 o 
  -7   2  10       36.59       38.32      9.84 o 
  -6   2  10      213.00      213.99     18.66 o 
  -5   2  10     1000.18     1047.10    123.54 o 
  -4   2  10       94.59      109.02     15.06 o 
  -3   2  10       74.40      112.25     16.52 o 
  -2   2  10       11.12       25.38     10.55 o 
  -1   2  10      823.23      862.43    106.04 o 
   0   2  10       11.75       12.96      9.35 o 
   1   2  10      248.65      242.53     24.38 o 
   2   2  10      102.24       95.52     14.22 o 
   3   2  10       42.24       29.99     12.03 o 
   4   2  10        8.21        0.27      9.80 o 
   5   2  10        0.01       -4.38      9.44 o 
   6   2  10        3.64        8.78     10.57 o 
 -14   3  10       17.29       15.42     11.08 o 
 -13   3  10       32.14       38.22     12.12 o 
 -12   3  10        3.82       13.74      9.10 o 
 -11   3  10      194.29      202.90     22.73 o 
 -10   3  10       30.09       28.05     10.05 o 
  -9   3  10        1.99        8.16      8.54 o 
  -8   3  10        1.66       10.61      7.27 o 
  -7   3  10       50.31       50.91     11.02 o 
  -6   3  10       98.01       88.20     13.43 o 
  -5   3  10       40.00       43.46     10.18 o 
  -4   3  10       59.96       72.54     14.67 o 
  -3   3  10       90.52       83.33     21.94 o 
  -2   3  10       84.24       80.19     22.01 o 
  -1   3  10      240.96      250.33     27.96 o 
   0   3  10        1.64        7.26     11.04 o 
   1   3  10       10.87       30.77     10.33 o 
   2   3  10       90.62       80.13     13.65 o 
   3   3  10        2.43       -2.83      8.90 o 
   4   3  10        1.28       13.40      8.43 o 
   5   3  10        4.44        8.97      9.52 o 
   6   3  10       43.05       55.28     13.05 o 
 -12   4  10       21.40       17.95     14.51 o 
 -11   4  10       11.12       15.67      8.23 o 
 -10   4  10        2.80        2.28      7.21 o 
  -9   4  10        1.05       18.75      9.31 o 
  -8   4  10       94.89       78.61     13.24 o 
  -7   4  10        0.41       -2.07     22.67 o 
  -6   4  10      232.34      214.01     18.97 o 
  -5   4  10        9.89       85.96    114.31 o 
  -4   4  10        6.33        9.42     14.59 o 
  -3   4  10        6.24       13.16     11.00 o 
  -2   4  10       42.71       28.98     16.24 o 
  -1   4  10        3.28        2.82     11.42 o 
   0   4  10       60.83       54.81     19.18 o 
   1   4  10        0.53        1.61     11.19 o 
   2   4  10       45.31       38.75     13.36 o 
   3   4  10       37.69       40.65     13.53 o 
   4   4  10       60.94       72.07     19.65 o 
 -11   5  10       20.77       12.70      9.65 o 
 -10   5  10       25.44       25.06      9.55 o 
  -9   5  10       26.89       21.64      9.37 o 
  -8   5  10       29.03       34.43     14.55 o 
  -7   5  10        0.56        4.04      9.10 o 
  -6   5  10       40.56       41.95     11.70 o 
  -5   5  10        0.51       15.35     11.04 o 
  -4   5  10        8.62       13.66     10.92 o 
  -3   5  10       25.01       31.93     12.73 o 
  -2   5  10       19.83       18.39     15.44 o 
  -1   5  10       61.69       52.55     19.33 o 
   0   5  10       29.56       22.11     17.35 o 
   1   5  10       11.14        9.00     13.93 o 
   2   5  10       67.12       48.11     13.94 o 
   3   5  10      148.13      155.51     22.98 o 
  -8   6  10       31.93       17.39     10.18 o 
  -7   6  10        0.90        5.66      8.23 o 
  -6   6  10       37.85       34.73     13.52 o 
  -5   6  10        0.43       -4.54     11.25 o 
  -4   6  10        0.00       -2.41     12.80 o 
  -3   6  10       37.62       47.47     15.23 o 
  -2   6  10       31.65       28.49     21.06 o 
  -1   6  10       20.53       12.12     17.24 o 
   0   6  10       43.11       39.42     16.01 o 
 -13   1  11      254.45      251.86     26.17 o 
 -12   1  11        0.05       -1.68      8.80 o 
 -11   1  11        4.48        5.35      9.97 o 
 -10   1  11      128.32      154.35     21.12 o 
  -9   1  11       25.61       36.69     12.34 o 
  -8   1  11        6.04        4.22      8.52 o 
  -7   1  11      137.59      198.76     78.77 o 
  -6   1  11      202.29      236.98     19.09 o 
  -5   1  11        0.58       16.35     13.37 o 
  -4   1  11        3.63        4.24     12.36 o 
  -3   1  11       20.53       16.71     11.37 o 
  -2   1  11      110.66       92.68     15.73 o 
  -1   1  11       61.93       69.90     14.11 o 
   0   1  11       55.05       71.99     13.69 o 
   1   1  11        0.17        5.31      9.12 o 
   2   1  11       90.77      444.92    301.46 o 
   3   1  11       37.73       32.98     10.77 o 
   4   1  11       38.08       20.32      9.89 o 
 -13   2  11       90.24       95.62     17.84 o 
 -12   2  11      113.90      100.34     17.26 o 
 -11   2  11       35.17       40.05     11.79 o 
 -10   2  11       42.53       38.23     12.02 o 
  -9   2  11      164.52      186.36     22.38 o 
  -8   2  11       12.90       15.74      8.45 o 
  -7   2  11        4.38       18.43      9.31 o 
  -6   2  11        2.29       10.47      7.70 o 
  -5   2  11       14.18       34.71     11.03 o 
  -4   2  11       38.72       43.52     19.90 o 
  -3   2  11       87.56      121.60     51.74 o 
  -2   2  11       12.06       17.35     12.78 o 
  -1   2  11      223.83      257.45     28.15 o 
   0   2  11       47.78       41.69     11.42 o 
   1   2  11       54.86       47.85     11.67 o 
   2   2  11        0.23        2.76      8.53 o 
   3   2  11       56.09       16.42      8.12 o 
   4   2  11       43.75       49.27     13.72 o 
 -12   3  11        0.54       10.55      9.42 o 
 -11   3  11        6.56       22.65     12.88 o 
 -10   3  11        9.90       10.08      8.74 o 
  -9   3  11      195.47      229.25     25.44 o 
  -8   3  11        5.53       19.24     10.11 o 
  -7   3  11       53.89       64.98     11.94 o 
  -6   3  11       22.72       54.94     30.59 o 
  -5   3  11      107.25      135.24     18.23 o 
  -4   3  11      268.85      343.26     56.88 o 
  -3   3  11       18.55       15.80     17.53 o 
  -2   3  11       13.97       22.95     18.47 o 
  -1   3  11       22.18       55.24     18.83 o 
   0   3  11        0.89        8.80     11.79 o 
   1   3  11       40.99       40.54     16.79 o 
   2   3  11       48.78       46.10     14.76 o 
   3   3  11       70.70       71.93     17.45 o 
 -10   4  11       10.34       35.38     44.01 o 
  -9   4  11       40.87       36.31     10.96 o 
  -8   4  11       39.85       45.10     11.02 o 
  -7   4  11        8.89        9.83      8.38 o 
  -6   4  11        8.97       32.03     13.29 o 
  -5   4  11       50.89       51.27     13.75 o 
  -4   4  11        1.26       -0.24     18.69 o 
  -3   4  11      110.97      114.70     28.19 o 
  -2   4  11        9.19       -2.90     14.96 o 
  -1   4  11       21.59        7.16     18.32 o 
   0   4  11       67.51       62.45     25.62 o 
   1   4  11        0.94       -4.64     12.24 o 
   2   4  11        2.02       23.98     12.41 o 
  -8   5  11        3.67        8.02     13.16 o 
  -7   5  11        2.05        7.04      8.49 o 
  -6   5  11       26.31       34.69     11.83 o 
  -5   5  11       13.25       31.46     11.56 o 
  -4   5  11        8.11       27.26     24.18 o 
  -3   5  11        0.77       11.01     18.28 o 
  -2   5  11        0.05       10.89     16.07 o 
  -1   5  11       11.10       -1.69     15.50 o 
 -11   0  12       59.67       87.22     21.56 o 
 -10   0  12       80.82       96.13     19.78 o 
  -9   0  12       13.16       28.21     16.25 o 
  -8   0  12       65.93       54.63     16.24 o 
  -7   0  12        0.44        6.30     38.47 o 
  -6   0  12       15.75       26.70     28.02 o 
  -5   0  12      102.88      169.31     42.45 o 
  -4   0  12        0.00        0.33     20.40 o 
  -3   0  12       11.17       14.13     15.07 o 
  -2   0  12        7.25        3.09     18.41 o 
  -1   0  12       22.69       16.31     15.46 o 
   0   0  12       32.17       17.37     12.31 o 
   1   0  12        3.64        0.38     12.71 o 
   2   0  12       46.69       12.73     11.85 o 
 -11   1  12        7.47       16.10     10.51 o 
 -10   1  12        0.11       11.97     10.36 o 
  -9   1  12        2.16       21.48     19.76 o 
  -8   1  12       40.43       38.53     11.88 o 
  -7   1  12       20.20       24.32     12.80 o 
  -5   1  12       51.54       90.13     19.87 o 
  -4   1  12       23.21       32.86     15.67 o 
  -3   1  12        2.73       15.04     13.17 o 
  -2   1  12       43.95       58.75     13.51 o 
  -1   1  12       53.03       52.78     12.91 o 
   0   1  12        5.15        9.25      9.92 o 
   1   1  12        4.44        9.10      9.17 o 
 -10   2  12       32.74       32.31     11.90 o 
  -9   2  12        1.27        8.47     16.73 o 
  -8   2  12        0.11        1.43      9.76 o 
  -7   2  12       25.90       24.09     12.13 o 
  -6   2  12       41.50       42.17     25.26 o 
  -5   2  12        0.78        1.26     19.19 o 
  -4   2  12      211.24      200.46     32.90 o 
  -3   2  12       53.92       66.22     20.69 o 
  -2   2  12       10.58       12.73     13.83 o 
  -1   2  12       19.19       17.98     18.32 o 
   0   2  12       79.89       70.67     17.76 o 
   1   2  12       16.21        8.26      9.20 o 
  -9   3  12        4.13       21.68     10.58 o 
  -8   3  12       77.50      107.97     13.98 o 
  -7   3  12       25.76       48.51     12.75 o 
  -6   3  12       45.32       52.99     27.31 o 
  -5   3  12       31.66       58.26     23.30 o 
  -4   3  12       31.52       64.11     25.12 o 
  -3   3  12       89.51       70.41     21.04 o 
  -2   3  12       36.82       13.41     17.66 o 
  -1   3  12       73.93       74.78     27.94 o 
  -5   4  12       58.81       95.67     32.62 o 
                                                 
